# Supplementary material for: Is there still yaws in Nigeria? Active case search in endemic areas of southern Nigeria
Source: PLoS Negl Trop Dis. 2023 Nov 20;17(11):e0011753. doi: 10.1371/journal.pntd.0011753 (PMC10695364; doi:10.1371/journal.pntd.0011753)
Supplement: S1 Data — (XLSX) [file pntd.0011753.s001.xlsx]

## Sheet: Cleaned Data
start	end	today	username	phonenumber	1. State	2. LGA	3. Community or school	4. Name of Community/School visited	5. Date visited	6. Coordinate	_6. Coordinate_latitude	_6. Coordinate_longitude	_6. Coordinate_altitude	_6. Coordinate_precision	Number sensitized/screened Male	Number sensitized/screened Female	Number sensitized/screened with skin lesions Male	Number sensitized/screened with skin lesions Female	10. Reporting Officer	_id	_uuid	_submission_time	_validation_status	_notes	_status	_submitted_by	_tags	_index
2021-02-17T13:38:29.202+01:00	2021-02-19T13:05:24.589+01:00	2021-02-17	Ugwuja Foster Sochima	07034587177	Enugu	IGBO-ETITI	School	Saint Thomas Nursery and primary school, Ohodo	2021-02-19	6.7571036 7.417664 0.0 2566.0	6.7571036	7.417664	0.0	2566.0	54	53	13	2	Ugwuja Foster Sochima	159628208	67443846-1097-4691-b577-17345b8269e9	2021-02-19T12:05:47		[]	submitted_via_web			3
2021-02-17T13:40:56.055+01:00	2021-02-19T13:08:16.267+01:00	2021-02-17	Ugwuja Foster Sochima	07034587177	Enugu	IGBO-ETITI	School	Saint Thomas college, Ohodo	2021-02-19	6.7570131 7.4170743 0.0 2616.0	6.7570131	7.4170743	0.0	2616.0	13	6	1	0	Ugwuja Foster Sochima	159628740	efbe9bf3-edd0-4351-b22e-8a3180de8e39	2021-02-19T12:08:36		[]	submitted_via_web			4
2021-03-31T10:31:11.918+01:00	2021-03-31T10:41:41.819+01:00	2021-03-31	Chiekezikam Roland	08146121580	Enugu	IGBO-ETITI	School	Bright Future Academy Ekwegbe	2021-03-31	6.7212379 7.4275392 486.53328469019357 4.18	6.7212379	7.4275392	486.53328469019357	4.18	23	32	7	3	Chiekezikam Roland	168798372	fff2d4be-df41-472d-b36d-33252424208e	2021-03-31T09:44:21		[]	submitted_via_web			19
2021-03-30T09:53:29.028+01:00	2021-03-30T09:55:12.109+01:00	2021-03-30	Chiekezikam Roland	08146121580	Enugu	IGBO-ETITI	Community	Ho	2021-03-30	6.6613815 7.4191055 459.5320542444995 6.6	6.6613815	7.4191055	459.5320542444995	6.6	2	2	0	0	Chiekezikam Roland	168794172	5c44c279-4ce7-46cf-9056-f91bb94023b9	2021-03-31T09:33:21		[]	submitted_via_web			27
2021-03-30T09:33:02.043+01:00	2021-03-30T09:35:24.374+01:00	2021-03-30	Chiekezikam Roland	08146121580	Enugu	IGBO-ETITI	Community	House to House/ UKEHE	2021-03-30	6.6612233 7.4160433 498.9803819470697 4.5	6.6612233	7.4160433	498.9803819470697	4.5	0	3	0	0	Chiekezikam Roland	168483852	c34af1cf-4905-404b-a9ed-262bdb9503af	2021-03-30T08:35:27		[]	submitted_via_web			29
2021-03-31T13:16:46.452+01:00	2021-03-31T13:18:34.152+01:00	2021-03-31	chisom basil onyekaba	09056833017	Enugu	IGBO-ETITI	Community	Nwaede family ugbelle Ohebe-dim	2021-03-31	6.6890483 7.3861588 480.7226624766796 3.9	6.6890483	7.3861588	480.7226624766796	3.9	2	1	1	0	Chisom basil onyekaba	168986511	a1e21d66-8283-4c2d-abcf-9a58ed3b26aa	2021-03-31T21:33:20		[]	submitted_via_web			34
2021-03-31T12:24:45.914+01:00	2021-03-31T12:27:56.321+01:00	2021-03-31	chisom basil onyekaba	09056833017	Enugu	IGBO-ETITI	Community	Nwaodo amaobi family ugbelle Ohebe-dim	2021-03-31	6.6875706 7.3854832 454.3101657530645 3.9	6.6875706	7.3854832	454.3101657530645	3.9	3	6	1	0	Chisom basil onyekaba	168986495	02d8adc8-f764-4bc0-ab48-f0509cc2c66d	2021-03-31T21:33:14		[]	submitted_via_web			35
2021-03-31T12:28:02.488+01:00	2021-03-31T12:34:23.304+01:00	2021-03-31	chisom basil onyekaba	09056833017	Enugu	IGBO-ETITI	Community	Okeke family ugbelle Ohebe-dim	2021-03-31	6.6874539 7.3853546 399.14237981089394 9.45	6.6874539	7.3853546	399.14237981089394	9.45	5	1	1	0	Chisom basil onyekaba	168986496	190e15c7-88cc-4015-a7b8-377b0bd7a78f	2021-03-31T21:33:15		[]	submitted_via_web			36
2021-03-31T12:34:27.889+01:00	2021-03-31T12:36:25.636+01:00	2021-03-31	chisom basil onyekaba	09056833017	Enugu	IGBO-ETITI	Community	Okeke Williams family ugbelle Ohebe-dim	2021-03-31	6.6874846 7.3854026 428.33538290543135 9.45	6.6874846	7.3854026	428.33538290543135	9.45	8	5	2	1	Chisom basil onyekaba	168986497	b4e74625-c4fd-44b1-bec5-3dfaef1fad49	2021-03-31T21:33:16		[]	submitted_via_web			37
2021-03-31T12:36:38.545+01:00	2021-03-31T12:40:49.435+01:00	2021-03-31	chisom basil onyekaba	09056833017	Enugu	IGBO-ETITI	Community	Okunwa nnadinso family ugbelle Ohebe-dim	2021-03-31	6.6861371 7.3845795 198.38419076888633 15.0	6.6861371	7.3845795	198.38419076888633	15.0	6	7	1	1	Chisom basil onyekaba	168986499	388a86ad-6a9e-4c4c-92a1-8a91f6ef7e5f	2021-03-31T21:33:16		[]	submitted_via_web			38
2021-03-31T12:40:52.688+01:00	2021-03-31T12:43:17.186+01:00	2021-03-31	chisom basil onyekaba	09056833017	Enugu	IGBO-ETITI	Community	Okpunwa Stephen family ugbelle Ohebe-dim	2021-03-31	6.6875158 7.3854986 458.35733031546766 6.464	6.6875158	7.3854986	458.35733031546766	6.464	3	2	0	0	Chisom basil onyekaba	168986500	3e838b26-b4af-404a-a8a6-2b3aa625c1f9	2021-03-31T21:33:17		[]	submitted_via_web			39
2021-03-31T12:43:21.216+01:00	2021-03-31T12:47:00.969+01:00	2021-03-31	chisom basil onyekaba	09056833017	Enugu	IGBO-ETITI	Community	Okpunwa judge family ugbelle Ohebe-dim	2021-03-31	6.6878591 7.3856485 516.5238864892017 15.0	6.6878591	7.3856485	516.5238864892017	15.0	3	3	1	0	Chisom basil onyekaba	168986501	cd0db17f-c35d-4f4b-aeef-1568cc1ad39c	2021-03-31T21:33:18		[]	submitted_via_web			40
2021-03-31T12:58:56.003+01:00	2021-03-31T13:00:55.340+01:00	2021-03-31	chisom basil onyekaba	09056833017	Enugu	IGBO-ETITI	Community	Jeletha family ugbelle Ohebe-dim	2021-03-31	6.6880682 7.3870947 573.3776710275096 3.9	6.6880682	7.3870947	573.3776710275096	3.9	4	2	0	1	Chisom basil onyekaba	168986502	c5a0a451-68a8-43e0-b12d-d7a99b0dd53b	2021-03-31T21:33:18		[]	submitted_via_web			41
2021-03-31T13:00:59.047+01:00	2021-03-31T13:03:16.617+01:00	2021-03-31	chisom basil onyekaba	09056833017	Enugu	IGBO-ETITI	Community	Odo okpunwa family ugbelle Ohebe-dim	2021-03-31	6.6874179 7.3865131 405.96092564187995 3.9	6.6874179	7.3865131	405.96092564187995	3.9	3	2	1	1	Chisom basil onyekaba	168986507	bd915382-5d3c-4d2d-8c7b-22a414f782eb	2021-03-31T21:33:19		[]	submitted_via_web			42
2021-03-31T13:09:58.932+01:00	2021-03-31T13:12:07.254+01:00	2021-03-31	chisom basil onyekaba	09056833017	Enugu	IGBO-ETITI	Community	Mbaonu family ugbelle Ohebe-dim	2021-03-31	6.6874226 7.386534 409.88573133796524 9.45	6.6874226	7.386534	409.88573133796524	9.45	12	8	2	2	Chisom basil onyekaba	168986508	a31edfd1-95ff-4e06-9ba3-de2147c2fa24	2021-03-31T21:33:19		[]	submitted_via_web			43
2021-03-31T11:56:30.852+01:00	2021-03-31T11:58:43.115+01:00	2021-03-31	chisom basil onyekaba	09056833017	Enugu	IGBO-ETITI	Community	Immaculate conception house ugbelle Ohebe-dim	2021-03-31	6.687418 7.3854155 428.4764066787498 9.45	6.687418	7.3854155	428.4764066787498	9.45	10	6	1	1	Chisom basil onyekaba	168986480	6276f638-d71e-4bea-b836-76674480ffcc	2021-03-31T21:33:07		[]	submitted_via_web			44
2021-03-31T11:58:55.978+01:00	2021-03-31T12:03:35.113+01:00	2021-03-31	chisom basil onyekaba	09056833017	Enugu	IGBO-ETITI	Community	Okoro uwani family ugbelle Ohebe-dim	2021-03-31	6.6873013 7.3857027 442.3128821169055 96.0	6.6873013	7.3857027	442.3128821169055	96.0	5	6	0	0	Chisom basil onyekaba	168986481	50c88ffa-379c-4483-bac2-8b52b82c276d	2021-03-31T21:33:08		[]	submitted_via_web			45
2021-03-31T12:03:41.641+01:00	2021-03-31T12:06:10.349+01:00	2021-03-31	chisom basil onyekaba	09056833017	Enugu	IGBO-ETITI	Community	Peter Ani family ugbelle Ohebe-dim	2021-03-31	6.6871613 7.3858196 465.59260697336566 96.0	6.6871613	7.3858196	465.59260697336566	96.0	4	3	1	2	Chisom basil onyekaba	168986482	f5c4f1d4-3ce4-4a47-8088-80c0d0a5080d	2021-03-31T21:33:09		[]	submitted_via_web			46
2021-03-31T12:06:13.749+01:00	2021-03-31T12:08:49.182+01:00	2021-03-31	chisom basil onyekaba	09056833017	Enugu	IGBO-ETITI	Community	Asogwuo Paul family ugbelle Ohebe-dim	2021-03-31	6.6874027 7.3854569 429.5792439345503 15.0	6.6874027	7.3854569	429.5792439345503	15.0	9	6	0	0	Chisom basil onyekaba	168986483	e40df247-2305-43a5-bb0b-6465674ae877	2021-03-31T21:33:10		[]	submitted_via_web			47
2021-03-31T12:08:53.537+01:00	2021-03-31T12:10:53.738+01:00	2021-03-31	chisom basil onyekaba	09056833017	Enugu	IGBO-ETITI	Community	Asogwuo James family ugbelle Ohebe-dim	2021-03-31	6.687329 7.3854937 434.61081498357356 10.455	6.687329	7.3854937	434.61081498357356	10.455	6	1	1	1	Chisom basil onyekaba	168986486	71375111-10b1-4615-a4ac-e03a15eaf9b0	2021-03-31T21:33:10		[]	submitted_via_web			48
2021-03-31T12:11:02.556+01:00	2021-03-31T12:13:33.410+01:00	2021-03-31	chisom basil onyekaba	09056833017	Enugu	IGBO-ETITI	Community	Ezeani Anthony family ugbelle Ohebe-dim	2021-03-31	6.688442 7.3864279 540.1460246526567 15.0	6.688442	7.3864279	540.1460246526567	15.0	3	3	0	0	Chisom basil onyekaba	168986487	3c07c2c1-5193-4108-bfed-555310bab00f	2021-03-31T21:33:11		[]	submitted_via_web			49
2021-03-31T12:13:48.095+01:00	2021-03-31T12:16:04.858+01:00	2021-03-31	chisom basil onyekaba	09056833017	Enugu	IGBO-ETITI	Community	Agba Lawrence family ugbelle Ohebe-dim	2021-03-31	6.6874968 7.3852435 421.12485863670776 15.0	6.6874968	7.3852435	421.12485863670776	15.0	8	3	2	1	Chisom basil onyekaba	168986488	60a01da4-ba0a-44cf-866c-6cebab416ed0	2021-03-31T21:33:12		[]	submitted_via_web			50
2021-03-31T12:16:08.648+01:00	2021-03-31T12:19:47.761+01:00	2021-03-31	chisom basil onyekaba	09056833017	Enugu	IGBO-ETITI	Community	Ezeke family ugbelle Ohebe-dim	2021-03-31	6.6875583 7.3855071 448.58349803040846 15.0	6.6875583	7.3855071	448.58349803040846	15.0	10	2	2	2	Chisom basil onyekaba	168986489	92493046-4431-48a6-a8d5-03f55937c1c8	2021-03-31T21:33:12		[]	submitted_via_web			51
2021-03-31T12:19:53.445+01:00	2021-03-31T12:21:10.769+01:00	2021-03-31	chisom basil onyekaba	09056833017	Enugu	IGBO-ETITI	Community	Ezeke uno family ugbelle Ohebe-dim	2021-03-31	6.68747 7.3853948 438.18211299994033 15.0	6.68747	7.3853948	438.18211299994033	15.0	3	6	1	1	Chisom basil onyekaba	168986491	13447540-707d-420c-9b1e-18ef1ab77730	2021-03-31T21:33:13		[]	submitted_via_web			52
2021-03-31T12:23:03.757+01:00	2021-03-31T12:24:42.429+01:00	2021-03-31	chisom basil onyekaba	09056833017	Enugu	IGBO-ETITI	Community	Okoro family ugbelle Ohebe-dim	2021-03-31	6.6875775 7.3852203 421.096761624742 15.0	6.6875775	7.3852203	421.096761624742	15.0	8	5	1	1	Chisom basil onyekaba	168986492	39b696f5-bd98-4d1e-a990-bf90ce0865a7	2021-03-31T21:33:14		[]	submitted_via_web			53
2021-03-30T10:18:22.175+01:00	2021-03-30T10:19:49.868+01:00	2021-03-30	Chiekezikam Roland	08146121580	Enugu	IGBO-ETITI	Community	Ukehe	2021-03-30	6.6620908 7.4172604 470.7601559460303 6.2	6.6620908	7.4172604	470.7601559460303	6.2	0	1	0	0	Chiekezikam Roland	168794183	62a01663-1249-45e1-b15d-0639d381c65f	2021-03-31T09:33:21		[]	submitted_via_web			55
2021-03-31T08:26:37.997+01:00	2021-03-31T11:56:25.624+01:00	2021-03-31	chisom basil onyekaba	09056833017	Enugu	IGBO-ETITI	Community	Everistus okpunwa family ugbelle Ohebe-dim	2021-03-31	6.6874232 7.3854159 428.72224605784294 3.9	6.6874232	7.3854159	428.72224605784294	3.9	3	2	0	0	Chisom basil onyekaba	168826545	cff8d5df-eddd-4066-a4e8-a9951f0b285f	2021-03-31T10:59:00		[]	submitted_via_web			59
2021-04-19T10:13:34.954+01:00	2021-04-23T19:13:26.869+01:00	2021-04-19	Ugwuja Foster Sochima	07034587177	Enugu	IGBO-ETITI	Community	Ugwunwaeze family, Amiga village, ohodo	2021-04-19	6.7579166 7.4174304 0.0 2726.0	6.7579166	7.4174304	0.0	2726.0	2	1	0	0	Ugwuja Foster Sochima	173360210	53a90681-3994-4536-909a-42d476dab3ab	2021-04-23T18:13:46		[]	submitted_via_web			67
2021-02-10T11:14:10.303+01:00	2021-02-10T11:15:41.873+01:00	2021-02-10	chisom basil onyekaba	09056833017	Enugu	IGBO-ETITI	School	St Michaels nursery and primary school Ohebe-dim	2021-02-10	6.7009927 7.3743492 464.57460571518163 6.903	6.7009927	7.3743492	464.57460571518163	6.903	20	18	5	2	Chisom basil onyekaba	157717618	498b1c34-87a4-4f64-a1b4-e59eb8152b94	2021-02-10T15:47:04		[]	submitted_via_web			68
2021-02-10T10:54:18.668+01:00	2021-02-10T11:11:32.510+01:00	2021-02-10	chisom basil onyekaba	09056833017	Enugu	IGBO-ETITI	School	Community basic school Ohebe-dim	2021-02-10	6.7009926 7.3743491 467.209639509461 2.855	6.7009926	7.3743491	467.209639509461	2.855	58	49	12	8	Chisom basil onyekaba	157717614	5d53e039-f9b7-47e1-9e28-fd9fe5f94527	2021-02-10T15:47:01		[]	submitted_via_web			69
2021-05-12T16:08:26.726+01:00	2021-05-12T16:17:11.082+01:00	2021-05-12	chisom basil onyekaba	09056833017	Enugu	IGBO-ETITI	Community	Johnson shop umuekwelu	2021-05-12	6.6736357 7.3687392 367.0489322329982 3.9	6.6736357	7.3687392	367.0489322329982	3.9	3	2	0	0	Chisom basil onyekaba	177673080	172c0c24-c28f-46b5-aaed-4ac53fb367dd	2021-05-13T15:52:58		[]	submitted_via_web			80
2021-05-12T16:00:49.494+01:00	2021-05-12T16:08:22.600+01:00	2021-05-12	chisom basil onyekaba	09056833017	Enugu	IGBO-ETITI	Community	Ugwu Linus shop amaedem ikollo	2021-05-12	6.6732651 7.3691025 338.973014331524 3.9	6.6732651	7.3691025	338.973014331524	3.9	5	4	0	0	Chisom basil onyekaba	177673078	78ca3656-bfab-4af0-aaa0-75a5abf651e3	2021-05-13T15:52:56		[]	submitted_via_web			81
2021-04-19T11:18:39.597+01:00	2021-04-23T19:26:57.300+01:00	2021-04-19	Ugwuja Foster Sochima	07034587177	Enugu	IGBO-ETITI	Community	Mighty Joe Family, uwalu village, Ohodo	2021-04-19	6.7579166 7.4174304 0.0 2726.0	6.7579166	7.4174304	0.0	2726.0	4	3	0	1	Ugwuja Foster Sochima	173361816	00b79152-9823-4561-a99b-c9f2f56f5037	2021-04-23T18:27:28		[]	submitted_via_web			82
2021-04-19T10:19:31.106+01:00	2021-04-23T19:15:46.467+01:00	2021-04-19	Ugwuja Foster Sochima	07034587177	Enugu	IGBO-ETITI	Community	Asogwa family, Amiga village, ohodo	2021-04-19	6.7579166 7.4174304 0.0 2726.0	6.7579166	7.4174304	0.0	2726.0	1	0	0	0	Ugwuja Foster Sochima	173360889	24aa33ef-8a58-4485-94f8-de62121cc648	2021-04-23T18:20:51		[]	submitted_via_web			83
2021-04-19T10:26:48.632+01:00	2021-04-23T19:17:34.291+01:00	2021-04-19	Ugwuja Foster Sochima	07034587177	Enugu	IGBO-ETITI	Community	Eze Joseph family, Amiga village, Ohodo	2021-04-19	6.7579166 7.4174304 0.0 2726.0	6.7579166	7.4174304	0.0	2726.0	0	2	0	0	Ugwuja Foster Sochima	173360890	a9dbad39-d6a4-4d59-af7a-644decd6096c	2021-04-23T18:20:52		[]	submitted_via_web			84
2021-04-19T10:34:04.074+01:00	2021-04-23T19:20:18.019+01:00	2021-04-19	Ugwuja Foster Sochima	07034587177	Enugu	IGBO-ETITI	Community	Asogwa family, Umuezengwoke village, ohodo	2021-04-19	6.7628909 7.4290712 0.0 3871.0	6.7628909	7.4290712	0.0	3871.0	1	3	0	0	Ugwuja Foster Sochima	173360892	9954accc-f7be-4d90-b6ea-cb5160df5277	2021-04-23T18:20:52		[]	submitted_via_web			85
2021-04-21T11:23:31.898+01:00	2021-04-23T19:38:24.514+01:00	2021-04-21	Ugwuja Foster Sochima	07034587177	Enugu	IGBO-ETITI	Community	Duhu family, umuoka Uwelu village, Ohodo	2021-04-21	6.7399651 7.4063159 515.0794394642793 2497.0	6.7399651	7.4063159	515.0794394642793	2497.0	1	1	0	0	Ugwuja Foster Sochima	173363116	6c391878-731c-4ef2-9e38-bfea1c4f639c	2021-04-23T18:38:47		[]	submitted_via_web			86
2021-04-19T11:11:22.922+01:00	2021-04-23T19:32:05.627+01:00	2021-04-19	Ugwuja Foster Sochima	07034587177	Enugu	IGBO-ETITI	Community	Ezugwu family, Uwalu village, Ohodo	2021-04-19	6.7579166 7.4174304 0.0 2726.0	6.7579166	7.4174304	0.0	2726.0	3	5	0	0	Ugwuja Foster Sochima	173363041	422d67b9-ea6f-43e2-be38-bc688faa7715	2021-04-23T18:37:09		[]	submitted_via_web			87
2021-04-21T11:18:37.613+01:00	2021-04-23T19:36:41.635+01:00	2021-04-21	Ugwuja Foster Sochima	07034587177	Enugu	IGBO-ETITI	Community	Ngwu family, Akautara Ohodo	2021-04-21	6.7684863 7.4276939 515.0794394642793 2768.0	6.7684863	7.4276939	515.0794394642793	2768.0	3	1	0	0	Ugwuja Foster Sochima	173363043	edafe87d-e521-4db2-91e9-e976d88a2f32	2021-04-23T18:37:10		[]	submitted_via_web			88
2021-04-19T11:24:05.789+01:00	2021-04-23T19:24:29.047+01:00	2021-04-19	Ugwuja Foster Sochima	07034587177	Enugu	IGBO-ETITI	Community	Ugwulolo family, Uwalu Village, Ohodo	2021-04-19	6.7579166 7.4174304 0.0 2726.0	6.7579166	7.4174304	0.0	2726.0	1	1	0	0	Ugwuja Foster Sochima	173361818	e11fb295-2a40-4307-8896-b0ee8a3ec7f3	2021-04-23T18:27:28		[]	submitted_via_web			91
2021-04-19T12:01:30.292+01:00	2021-04-23T19:22:28.636+01:00	2021-04-19	Ugwuja Foster Sochima	07034587177	Enugu	IGBO-ETITI	Community	Solid foundation primary school, Ohodo	2021-04-19	6.7579166 7.4174304 0.0 2726.0	6.7579166	7.4174304	0.0	2726.0	27	38	0	2	Ugwuja Foster Sochima	173361821	b4008321-fc87-4fb2-9327-28c6416ac697	2021-04-23T18:27:29		[]	submitted_via_web			92
2021-05-06T12:15:10.754+01:00	2021-05-06T12:19:50.629+01:00	2021-05-06	chisom basil onyekaba	09056833017	Enugu	IGBO-ETITI	Community	Akpugbo family ikollo Ani ikollo	2021-05-06	6.6786906 7.3664212 355.77827151331877 12.682	6.6786906	7.3664212	355.77827151331877	12.682	3	3	0	0	Chisom basil onyekaba	176989363	1560fe08-8af6-466f-8d56-76e1ba7f71c1	2021-05-09T23:12:07		[]	submitted_via_web			109
2021-05-06T10:52:29.474+01:00	2021-05-06T12:10:03.367+01:00	2021-05-06	chisom basil onyekaba	09056833017	Enugu	IGBO-ETITI	Community	Onaeme family ikollo-Ani ikollo	2021-05-06	6.6774816 7.3668416 359.96959085613776 3.9	6.6774816	7.3668416	359.96959085613776	3.9	5	8	2	2	Chisom basil onyekaba	176989347	ede325a4-1170-4bab-920e-38fc1c639d73	2021-05-09T23:11:32		[]	submitted_via_web			110
2021-05-06T12:10:18.592+01:00	2021-05-06T12:14:20.112+01:00	2021-05-06	chisom basil onyekaba	09056833017	Enugu	IGBO-ETITI	Community	Umuodeke family ikollo Ani ikollo	2021-05-06	6.6774608 7.3667903 343.1928808447239 3.9	6.6774608	7.3667903	343.1928808447239	3.9	3	2	0	0	Chisom basil onyekaba	176989349	9972bccd-3c4f-4a68-a426-80bf50fc7906	2021-05-09T23:11:48		[]	submitted_via_web			111
2021-03-21T10:13:14.087+01:00	2021-03-21T10:20:49.964+01:00	2021-03-21	chisom basil onyekaba	09056833017	Enugu	IGBO-ETITI	Community	Ugbelle Ohebe-dim	2021-03-21	6.6913742 7.3754912 388.4700346836461 3.9	6.6913742	7.3754912	388.4700346836461	3.9	3	1	0	1	Chisom basil onyekaba	166661078	ccf752f5-7b16-42a4-ac75-424879f88a0e	2021-03-22T09:41:02		[]	submitted_via_web			112
2021-03-22T09:44:42.914+01:00	2021-03-22T09:46:42.247+01:00	2021-03-22	Chiekezikam Roland	08146121580	Enugu	IGBO-ETITI	Community	Aku(house to house)	2021-03-22	6.7068413 7.3288347 324.0163570266673 4.68	6.7068413	7.3288347	324.0163570266673	4.68	0	1	0	0	Chiekezikam Roland	166649521	4b453fd1-b14e-4417-ad8e-7b6346875061	2021-03-22T08:51:51		[]	submitted_via_web			113
2021-03-18T13:44:11.991+01:00	2021-03-18T13:49:26.240+01:00	2021-03-18	Chiekezikam Roland	08146121580	Enugu	IGBO-ETITI	Community	Aku	2021-03-18	6.7020009 7.3301958 341.1384070961746 5.5	6.7020009	7.3301958	341.1384070961746	5.5	0	1	0	0	Chiekezikam Roland	166649513	96eb3856-4e44-427f-8908-919fe45748e3	2021-03-22T08:51:50		[]	submitted_via_web			114
2021-03-08T11:48:00.632+01:00	2021-03-08T12:36:46.408+01:00	2021-03-08	Chiekezikam Roland	08146121580	Enugu	IGBO-ETITI	School	N	2021-03-08	6.7275747 7.4253697 500.59539648619256 4.86	6.7275747	7.4253697	500.59539648619256	4.86	76	67	9	5	Chiekezikam Roland	163619164	09fc6797-2013-4891-af7c-ff7900f67575	2021-03-09T09:03:16		[]	submitted_via_web			117
2021-03-08T10:39:00.477+01:00	2021-03-08T11:15:22.436+01:00	2021-03-08	Chiekezikam Roland	08146121580	Enugu	IGBO-ETITI	School	D	2021-03-08	6.7217794 7.4233253 503.92075809596156 4.92	6.7217794	7.4233253	503.92075809596156	4.92	32	27	1	0	Chiekezikam Roland	163619158	0414ff5b-7f29-4195-ae77-8c93829cc9db	2021-03-09T09:03:16		[]	submitted_via_web			118
2021-03-08T11:25:06.559+01:00	2021-03-08T12:58:22.098+01:00	2021-03-08	chisom basil onyekaba	09056833017	Enugu	IGBO-ETITI	School	Hill top basic school ukopi-ekwegbe	2021-03-08	6.6979226 7.4218943 523.2121209793676 11.3	6.6979226	7.4218943	523.2121209793676	11.3	202	200	22	18	Chisom basil onyekaba	163442615	71022096-8417-4b8a-908f-1c83fd2948ee	2021-03-08T12:54:04		[]	submitted_via_web			139
2021-02-08T09:45:58.189+01:00	2021-02-08T10:28:55.936+01:00	2021-02-08	chisom basil onyekaba	09056833017	Enugu	IGBO-ETITI	School	Light nursery and primary school	2021-02-08	6.6860615 7.3821153 441.22945019121795 3.9	6.6860615	7.3821153	441.22945019121795	3.9	27	34	2	3	CHISOM BASIL ONYEKABA	157168520	d251cf8a-459d-4090-a7c3-36587572a4c0	2021-02-08T13:23:52		[]	submitted_via_web			157
2021-02-08T11:34:51.531+01:00	2021-02-08T11:45:52.880+01:00	2021-02-08	chisom basil onyekaba	09056833017	Enugu	IGBO-ETITI	Community	Little angels nursery and primary school	2021-02-08	6.6881328 7.3760051 396.46019738618054 13.756	6.6881328	7.3760051	396.46019738618054	13.756	55	26	5	3	CHISOM BASIL ONYEKABA	157168529	e593850e-634e-434b-a5ed-ff55bf007e58	2021-02-08T13:23:54		[]	submitted_via_web			158
2021-02-08T12:37:02.196+01:00	2021-02-08T12:44:28.396+01:00	2021-02-08	chisom basil onyekaba	09056833017	Enugu	IGBO-ETITI	School	Divine wounds missionary nursery and primary school	2021-02-08	6.6947532 7.381104 383.94986134980195 3.9	6.6947532	7.381104	383.94986134980195	3.9	10	20	0	0	CHISOM BASIL ONYEKABA	157168550	8a288a35-de00-4c7f-930b-48b0c82ddd76	2021-02-08T13:23:56		[]	submitted_via_web			159
2021-02-08T10:55:36.943+01:00	2021-02-08T15:59:33.975+01:00	2021-02-08	Ugwuja Foster Sochima	07034587177	Enugu	IGBO-ETITI	School	Central school Ohodo	2021-02-08	6.7479567 7.4092065 503.7 11.575	6.7479567	7.4092065	503.7	11.575	111	88	4	5	Ugwuja Foster Sochima	157194723	bf1d7a54-adef-4fc1-9798-8e72675b4690	2021-02-08T15:00:42		[]	submitted_via_web			170
2021-02-08T12:49:21.632+01:00	2021-02-08T16:00:26.636+01:00	2021-02-08	Ugwuja Foster Sochima	07034587177	Enugu	IGBO-ETITI	School	Igwebuike primary school	2021-02-08	6.8459308 7.3857089 452.3 96.0	6.8459308	7.3857089	452.3	96.0	65	44	11	9	Ugwuja Foster Sochima	157194727	263138b5-8766-4816-9c5c-a8298302fdd1	2021-02-08T15:00:43		[]	submitted_via_web			171
2021-02-08T07:52:07.456+01:00	2021-02-08T07:58:21.689+01:00	2021-02-08	Chiekezikam Roland	08146121580	Enugu	IGBO-ETITI	School	Mikyloui memorial secondary school	2021-02-08	6.7387754 7.4279611 448.1296008535222 7.625	6.7387754	7.4279611	448.1296008535222	7.625	15	29	0	0	Okoro, Chiekezikam Roland	157218175	726e912d-4184-40f9-881c-c4d84de7e500	2021-02-08T16:40:16		[]	submitted_via_web			173
2021-02-08T09:50:41.173+01:00	2021-02-08T10:00:43.242+01:00	2021-02-08	Chiekezikam Roland	08146121580	Enugu	IGBO-ETITI	School	Achara Primary School	2021-02-08	6.7432584 7.4160175 443.3374348395711 7.1	6.7432584	7.4160175	443.3374348395711	7.1	51	47	0	0	Okoro, Chiekezikam Roland	157218177	3a367e1d-0a40-4bca-8a4f-da9ded72e344	2021-02-08T16:40:17		[]	submitted_via_web			174
2021-02-08T10:20:42.757+01:00	2021-02-08T10:22:36.407+01:00	2021-02-08	Chiekezikam Roland	08146121580	Enugu	IGBO-ETITI	School	ST John's Nursery and Primary Schools	2021-02-08	6.7426655 7.4165842 456.4215930956157 4.9	6.7426655	7.4165842	456.4215930956157	4.9	33	26	0	0	Okoro, Chiekezikam Roland	157218183	c6509216-7e55-49f1-b8d0-bc6b632ec1b7	2021-02-08T16:40:20		[]	submitted_via_web			175
2021-02-09T09:44:31.152+01:00	2021-02-09T10:02:32.353+01:00	2021-02-09	chisom basil onyekaba	09056833017	Enugu	IGBO-ETITI	School	Migrants farmers school aguuwelu Ohebe-dim.	2021-02-09	6.6902671 7.3942275 458.17080475265857 7.217	6.6902671	7.3942275	458.17080475265857	7.217	38	40	10	8	CHISOM BASIL ONYEKABA	157386033	3a6afac2-2503-4ed2-9705-30c165a5a220	2021-02-09T11:43:03		[]	submitted_via_web			184
2021-02-09T10:23:09.986+01:00	2021-02-09T11:46:27.877+01:00	2021-02-09	chisom basil onyekaba	09056833017	Enugu	IGBO-ETITI	School	Community secondary School Ohebe-dim	2021-02-09	6.6879882 7.3732703 460.86589761507395 15.0	6.6879882	7.3732703	460.86589761507395	15.0	89	101	6	10	CHISOM BASIL ONYEKABA	157386035	2c03fd70-b138-4cb8-b249-ca9db64e5e36	2021-02-09T11:43:04		[]	submitted_via_web			185
2021-02-09T11:03:17.801+01:00	2021-02-09T11:06:55.518+01:00	2021-02-09	Chiekezikam Roland	08146121580	Enugu	IGBO-ETITI	School	Igwanani basic School Aku	2021-02-09	6.6955614 7.3228619 337.48344729526036 4.74	6.6955614	7.3228619	337.48344729526036	4.74	61	52	3	3	Chiekezikam Roland	157392146	48e92ec9-d53f-4463-b668-65476d457c06	2021-02-09T12:03:19		[]	submitted_via_web			186
2021-02-09T12:29:24.095+01:00	2021-02-09T12:31:02.925+01:00	2021-02-09	Chiekezikam Roland	08146121580	Enugu	IGBO-ETITI	School	Divine Mercy Comprehensive Secondary School	2021-02-09	6.6939795 7.3105917 322.17082870826835 4.54	6.6939795	7.3105917	322.17082870826835	4.54	1	0	1	0	Chiekezikam Roland	157392153	90566041-08ff-402c-82da-fb5e42d65baa	2021-02-09T12:03:19		[]	submitted_via_web			187
2021-02-09T09:33:26.198+01:00	2021-02-10T10:18:06.474+01:00	2021-02-09	Ugwuja Foster Sochima	07034587177	Enugu	IGBO-ETITI	School	Central Primary School Ohodo (CPS)	2021-02-09	6.7428539 7.413224 476.3 5.45	6.7428539	7.413224	476.3	5.45	34	35	3	3	Ugwuja Foster Sochima	157595287	ae16c0e4-1ee5-4e26-a44a-f1109d490712	2021-02-10T09:18:28		[]	submitted_via_web			202
2021-02-10T11:47:32.584+01:00	2021-02-10T11:49:25.255+01:00	2021-02-10	Chiekezikam Roland	08146121580	Enugu	IGBO-ETITI	School	CPS Ekwegbe	2021-02-10	6.7147088 7.4301919 554.8070240734677 4.92	6.7147088	7.4301919	554.8070240734677	4.92	26	23	2	1	Chiekezikam Roland	157624333	293d7db1-82fa-42a3-ac42-7e90bbc42087	2021-02-10T10:49:52		[]	submitted_via_web			207
2021-02-10T13:06:54.674+01:00	2021-02-10T13:09:36.760+01:00	2021-02-10	Chiekezikam Roland	08146121580	Enugu	IGBO-ETITI	School	Central School Ekwegbe	2021-02-10	6.7146373 7.4288841 537.0793667979199 4.325	6.7146373	7.4288841	537.0793667979199	4.325	29	27	0	1	Chiekezikam Roland	157654450	e61a626c-d0e5-4aff-ba39-c0f010ebf28c	2021-02-10T12:18:45		[]	submitted_via_web			208
2021-02-11T10:40:48.195+01:00	2021-02-11T10:48:42.819+01:00	2021-02-11	Chiekezikam Roland	08146121580	Enugu	IGBO-ETITI	School	Idiowa Central School	2021-02-11	6.7091674 7.334788 319.2930487034616 4.833	6.7091674	7.334788	319.2930487034616	4.833	9	10	0	1	Chiekezikam	157866839	caec93db-9e17-46eb-b27a-ccbfd246a03a	2021-02-11T09:48:53		[]	submitted_via_web			221
2021-02-11T11:56:50.000+01:00	2021-02-11T11:58:43.312+01:00	2021-02-11	Chiekezikam Roland	08146121580	Enugu	IGBO-ETITI	School	ChristLand Int'L School (Aku)	2021-02-11	6.7066563 7.3310415 350.3916691453118 4.8	6.7066563	7.3310415	350.3916691453118	4.8	23	30	3	2	Chiekezikam Roland	157887184	b51df29c-1094-4957-b021-c2f20227d8fb	2021-02-11T10:58:50		[]	submitted_via_web			226
2021-02-11T10:12:43.754+01:00	2021-02-11T10:17:30.657+01:00	2021-02-11	chisom basil onyekaba	09056833017	Enugu	IGBO-ETITI	School	St Michaels nursery and primary school Ikolo	2021-02-11	6.6736245 7.3693827 349.34772724254105 15.0	6.6736245	7.3693827	349.34772724254105	15.0	71	61	10	9	CHISOM BASIL ONYEKABA	158030254	47b3d1d9-4657-4351-b3e2-491138452345	2021-02-11T20:13:44		[]	submitted_via_web			232
2021-02-11T10:53:16.067+01:00	2021-02-11T10:57:25.839+01:00	2021-02-11	chisom basil onyekaba	09056833017	Enugu	IGBO-ETITI	School	Central School igbodo	2021-02-11	6.6737614 7.3702343 397.88801876594243 3.9	6.6737614	7.3702343	397.88801876594243	3.9	70	40	6	5	Chisom basil onyekaba	158030402	f3118d87-8077-4c16-8735-b5e0e7a13421	2021-02-11T20:14:25		[]	submitted_via_web			233
2021-02-11T11:52:40.095+01:00	2021-02-11T11:57:27.715+01:00	2021-02-11	chisom basil onyekaba	09056833017	Enugu	IGBO-ETITI	School	Destiny kids international school ohodo Ohebe-dim	2021-02-11	6.7047637 7.3692763 451.25781543314804 15.0	6.7047637	7.3692763	451.25781543314804	15.0	30	20	2	0	CHISOM BASIL ONYEKABA	158030440	94865f8a-16ce-4ac7-8bf5-39a674138317	2021-02-11T20:14:32		[]	submitted_via_web			234
2021-02-09T11:00:17.616+01:00	2021-02-12T13:06:50.663+01:00	2021-02-09	Ugwuja Foster Sochima	07034587177	Enugu	IGBO-ETITI	School	Convenant school Ohodo	2021-02-12	6.7350976 7.4170197 489.9 4.9	6.7350976	7.4170197	489.9	4.9	26	38	3	2	Ugwuja Foster Sochima	158126433	bfb3af37-8345-452a-8989-dc6682ec4c72	2021-02-12T12:20:40		[]	submitted_via_web			236
2021-02-11T11:36:27.512+01:00	2021-02-12T13:24:16.985+01:00	2021-02-11	Ugwuja Foster Sochima	07034587177	Enugu	IGBO-ETITI	School	Life changing Nursery and primary school, Ohodo	2021-02-12	6.7608855 7.3982776 455.6 96.0	6.7608855	7.3982776	455.6	96.0	47	78	5	2	Ugwuja Foster Sochima	158127444	c90e32f4-b01f-4c93-b10e-b312a53b9f3f	2021-02-12T12:24:49		[]	submitted_via_web			237
2021-02-11T14:47:04.538+01:00	2021-02-11T14:48:20.913+01:00	2021-02-11	Chiekezikam Roland	08146121580	Enugu	IGBO-ETITI	Community	Owerre	2021-02-11	6.7091404 7.3154238 279.0234342613088 4.82	6.7091404	7.3154238	279.0234342613088	4.82	0	2	0	2	Chiekezikam Roland	158578538	82d492cc-8472-409b-a71f-cb6ebb72e0be	2021-02-15T08:02:30		[]	submitted_via_web			246
2021-02-12T10:22:20.707+01:00	2021-02-12T10:24:54.105+01:00	2021-02-12	Chiekezikam Roland	08146121580	Enugu	IGBO-ETITI	School	Community Secondary School Aku	2021-02-12	6.6936958 7.3088608 268.76590400257425 10.366	6.6936958	7.3088608	268.76590400257425	10.366	10	8	5	5	Chiekezikam Roland	158578540	eeae6a96-6e33-409d-8bd5-b98756eaec3a	2021-02-15T08:02:31		[]	submitted_via_web			247
2021-02-15T09:02:32.459+01:00	2021-02-15T09:05:07.769+01:00	2021-02-15	Chiekezikam Roland	08146121580	Enugu	IGBO-ETITI	School	Premier Basic School	2021-02-15	6.7063962 7.3204273 298.15483077862507 4.926	6.7063962	7.3204273	298.15483077862507	4.926	17	11	1	0	Chiekezikam Roland	158579249	cc448b63-6327-4d92-9b83-43d07f0e7cc2	2021-02-15T08:05:18		[]	submitted_via_web			248
2021-02-15T13:16:03.466+01:00	2021-02-15T13:26:23.464+01:00	2021-02-15	Chiekezikam Roland	08146121580	Enugu	IGBO-ETITI	School	BSS AKU	2021-02-15	6.6867236 7.3350181 305.06866814997545 4.983	6.6867236	7.3350181	305.06866814997545	4.983	184	0	1	0	Chiekezikam Roland	158674587	5ccba326-5f7f-45e5-aa92-51ff167f0beb	2021-02-15T13:20:20		[]	submitted_via_web			266
2021-02-15T10:42:45.498+01:00	2021-02-15T10:47:41.447+01:00	2021-02-15	chisom basil onyekaba	09056833017	Enugu	IGBO-ETITI	School	Ejuona basic school Ohebe-dim	2021-02-15	6.7068464 7.3812101 459.9905339895274 3.9	6.7068464	7.3812101	459.9905339895274	3.9	40	30	5	1	Chisom basil onyekaba	158760384	ac1b4c31-2a74-41c0-b134-1b0207397712	2021-02-15T18:27:04		[]	submitted_via_web			293
2021-02-15T12:22:06.479+01:00	2021-02-15T12:29:46.450+01:00	2021-02-15	chisom basil onyekaba	09056833017	Enugu	IGBO-ETITI	School	Igbo etiti secondary School Ikolo	2021-02-15	6.6799855 7.3553611 326.5715203577202 3.9	6.6799855	7.3553611	326.5715203577202	3.9	100	50	5	0	Chisom basil onyekaba	158760386	7e8280c4-bf64-43d6-98aa-1bcfd657c763	2021-02-15T18:27:05		[]	submitted_via_web			294
2021-02-11T11:44:29.975+01:00	2021-02-15T20:20:31.699+01:00	2021-02-11	Ugwuja Foster Sochima	07034587177	Enugu	IGBO-ETITI	School	Universal secondary school, Ohodo	2021-02-15	6.7609316 7.3979401 402.0 4.85	6.7609316	7.3979401	402.0	4.85	52	53	0	0	Ugwuja Foster Sochima	158768237	5661126a-49cd-45ca-b819-544d755e9c23	2021-02-15T19:20:48		[]	submitted_via_web			295
2021-03-29T13:57:01.427+01:00	2021-03-29T14:21:56.348+01:00	2021-03-29	chisom basil onyekaba	09056833017	Enugu	IGBO-ETITI	Community	Marykel water company ohiatu Ohebe-dim	2021-03-29	6.6848812 7.3752739 416.31019274997635 3.9	6.6848812	7.3752739	416.31019274997635	3.9	30	12	2	1	Chisom basil onyekaba	168327357	fd12dba6-55c6-4eea-9130-c87b70276fcc	2021-03-29T14:47:39		[]	submitted_via_web			318
2021-02-16T10:33:16.786+01:00	2021-02-16T14:44:45.162+01:00	2021-02-16	Chiekezikam Roland	08146121580	Enugu	IGBO-ETITI	School	ST Hyacinth College	2021-02-16	6.6597389 7.4125344 599.5312742189047 7.1	6.6597389	7.4125344	599.5312742189047	7.1	1	6	0	0	Chiekezikam Roland	158935119	dc98c8c2-24d4-4441-a558-279c664b8ebc	2021-02-16T13:47:46		[]	submitted_via_web			323
2021-02-16T11:09:40.169+01:00	2021-02-16T14:43:15.871+01:00	2021-02-16	Chiekezikam Roland	08146121580	Enugu	IGBO-ETITI	School	Divine Mercy College	2021-02-16	6.6609514 7.4040882 494.7185240549031 5.26	6.6609514	7.4040882	494.7185240549031	5.26	7	14	1	2	Chiekezikam Roland	158935124	20ad7e8f-af22-4d44-a0a9-7be72bf99ae5	2021-02-16T13:47:47		[]	submitted_via_web			324
2021-02-16T12:02:09.382+01:00	2021-02-16T12:03:50.292+01:00	2021-02-16	Chiekezikam Roland	08146121580	Enugu	IGBO-ETITI	School	Community Basic School	2021-02-16	6.6616341 7.4034603 463.9119113145572 8.24	6.6616341	7.4034603	463.9119113145572	8.24	11	5	0	0	Chiekezikam	158935129	9bc3deb2-5adf-45eb-bc10-e99c7faedb17	2021-02-16T13:47:49		[]	submitted_via_web			325
2021-02-16T12:37:50.687+01:00	2021-02-16T14:47:13.609+01:00	2021-02-16	Chiekezikam Roland	08146121580	Enugu	IGBO-ETITI	School	Idoha	2021-02-16	6.6651784 7.4048549 445.80235740977037 6.28	6.6651784	7.4048549	445.80235740977037	6.28	5	9	1	1	Chiekezikam Roland	158935135	659a54bd-5588-453d-a334-e1726f2a110e	2021-02-16T13:47:50		[]	submitted_via_web			326
2021-02-16T09:43:13.242+01:00	2021-02-16T09:53:12.945+01:00	2021-02-16	chisom basil onyekaba	09056833017	Enugu	IGBO-ETITI	School	Egbeukwu primary school aku Igbo etiti west	2021-02-16	6.6867388 7.3358956 355.1053061036189 8.011	6.6867388	7.3358956	355.1053061036189	8.011	92	106	10	8	CHISOM BASIL ONYEKABA	159004352	ed5fb4a6-6adc-4aeb-bb27-f2390642ca5f	2021-02-16T18:04:15		[]	submitted_via_web			329
2021-02-16T11:20:50.455+01:00	2021-02-16T11:28:41.584+01:00	2021-02-16	chisom basil onyekaba	09056833017	Enugu	IGBO-ETITI	School	St James girls college	2021-02-16	6.6880196 7.3354743 360.4666839726492 10.124	6.6880196	7.3354743	360.4666839726492	10.124	0	70	0	6	Chisom basil onyekaba	159004363	bca9e608-f6c2-4b2c-a1fc-b4e6c347f05f	2021-02-16T18:04:17		[]	submitted_via_web			330
2021-02-16T12:25:36.505+01:00	2021-02-16T12:27:47.920+01:00	2021-02-16	chisom basil onyekaba	09056833017	Enugu	IGBO-ETITI	School	St James nursery and primary school aku	2021-02-16	6.6936862 7.3353244 409.6875085877454 14.042	6.6936862	7.3353244	409.6875085877454	14.042	133	141	10	11	Chisom basil onyekaba	159004560	e34b25f6-8738-4bb5-be0e-9787f6523a24	2021-02-16T18:04:44		[]	submitted_via_web			331
2021-02-17T08:35:42.412+01:00	2021-02-17T09:06:50.696+01:00	2021-02-17	Chiekezikam Roland	08146121580	Enugu	IGBO-ETITI	School	Brain Trust College	2021-02-17	6.6675075 7.3899224 373.01311554586925 5.0	6.6675075	7.3899224	373.01311554586925	5.0	29	32	3	0	Chiekezikam Roland	159083010	97a8f01e-ff3c-4d6a-b073-7818d8c82be5	2021-02-17T08:07:03		[]	submitted_via_web			332
2021-02-17T10:16:01.374+01:00	2021-02-17T10:17:14.330+01:00	2021-02-17	Chiekezikam Roland	08146121580	Enugu	IGBO-ETITI	School	Mother of Christ	2021-02-17	6.6651071 7.3945933 313.4510526515751 6.88	6.6651071	7.3945933	313.4510526515751	6.88	12	6	2	2	Chiekezikam Roland	159117355	f0f629d2-60e4-4516-8638-f4f7d6f84b91	2021-02-17T10:29:49		[]	submitted_via_web			340
2021-02-17T11:28:19.037+01:00	2021-02-17T11:33:31.061+01:00	2021-02-17	Chiekezikam Roland	08146121580	Enugu	IGBO-ETITI	School	UACS UKEHE	2021-02-17	6.6664111 7.3940433 392.24486023352574 5.4	6.6664111	7.3940433	392.24486023352574	5.4	20	18	6	2	Chiekezikam Roland	159118462	1d735d74-ce3e-4571-9343-195116629265	2021-02-17T10:33:58		[]	submitted_via_web			341
2021-02-23T10:39:37.957+01:00	2021-02-23T10:46:11.378+01:00	2021-02-23	Chiekezikam Roland	08146121580	Enugu	IGBO-ETITI	School	C	2021-02-23	6.6530346 7.4124709 537.9446594908237 5.4	6.6530346	7.4124709	537.9446594908237	5.4	0	0	0	0	C	160453588	fc9e95c2-23b5-4d6f-8c53-f17e2a5f32c4	2021-02-23T11:20:54		[]	submitted_via_web			344
2021-02-17T13:02:01.114+01:00	2021-02-17T13:05:33.173+01:00	2021-02-17	chisom basil onyekaba	09056833017	Enugu	IGBO-ETITI	School	Ochima community basic school	2021-02-17	6.6594821 7.3737906 430.4922158864633 9.823	6.6594821	7.3737906	430.4922158864633	9.823	50	30	5	3	CHISOM BASIL ONYEKABA	159191859	788046e8-e9c6-458f-9440-575bf6c76413	2021-02-17T14:15:14		[]	submitted_via_web			345
2021-02-18T09:39:40.212+01:00	2021-02-18T09:58:45.070+01:00	2021-02-18	Chiekezikam Roland	08146121580	Enugu	IGBO-ETITI	School	Umuofiagu basic school Ukehe	2021-02-18	6.6715878 7.4001007 445.97863714000715 4.1	6.6715878	7.4001007	445.97863714000715	4.1	15	12	5	4	Chiekezikam Roland	159355317	1f93103e-4486-4380-8460-8dd49bf063f9	2021-02-18T08:58:49		[]	submitted_via_web			355
2021-02-18T11:17:17.231+01:00	2021-02-18T11:55:35.657+01:00	2021-02-18	Chiekezikam Roland	08146121580	Enugu	IGBO-ETITI	School	Prince of Peace international School	2021-02-18	6.6601217 7.4092485 468.1393667640372 5.08	6.6601217	7.4092485	468.1393667640372	5.08	38	53	5	4	Chiekezikam Roland	159388306	58e3e829-5143-4057-b44b-08711dab8b27	2021-02-18T10:55:49		[]	submitted_via_web			361
2021-02-18T10:24:11.154+01:00	2021-02-18T10:31:46.979+01:00	2021-02-18	chisom basil onyekaba	09056833017	Enugu	IGBO-ETITI	School	Emmanuel nursery and primary school ochima	2021-02-18	6.6631618 7.3746573 401.80704059327024 6.906	6.6631618	7.3746573	401.80704059327024	6.906	40	30	8	10	CHISOM BASIL ONYEKABA	159472763	aa23743a-bdca-492d-8550-ce8c0f496b80	2021-02-18T15:31:03		[]	submitted_via_web			366
2021-02-18T12:26:50.206+01:00	2021-02-18T12:31:53.893+01:00	2021-02-18	chisom basil onyekaba	09056833017	Enugu	IGBO-ETITI	School	Veritas international college ochima	2021-02-18	6.6508728 7.3767478 443.3216680631697 3.9	6.6508728	7.3767478	443.3216680631697	3.9	68	79	0	0	Chisom basil onyekaba	159472766	43908f13-e415-4889-a6ad-fc3bd3f46896	2021-02-18T15:31:04		[]	submitted_via_web			367
2021-02-18T12:51:02.793+01:00	2021-02-18T23:55:16.987+01:00	2021-02-18	Ugwuja Foster Sochima	07034587177	Enugu	IGBO-ETITI	School	Legacy International College, Ozalla.	2021-02-18	6.7459899 7.4270108 0.0 3825.0	6.7459899	7.4270108	0.0	3825.0	297	203	6	3	Ugwuja Foster Sochima	159542311	51ee76a0-91c0-4959-b5f3-5c127507ee5a	2021-02-18T22:56:53		[]	submitted_via_web			370
2021-02-18T09:48:19.452+01:00	2021-02-18T23:58:43.995+01:00	2021-02-18	Ugwuja Foster Sochima	07034587177	Enugu	IGBO-ETITI	School	Community secondary school, Akutara, Ohodo	2021-02-18	6.7369699 7.4048813 447.5434945560494 2952.0	6.7369699	7.4048813	447.5434945560494	2952.0	97	114	1	1	Ugwuja Foster Sochima	159542433	cab7a113-f740-4e42-a3db-0ccce8fa7c53	2021-02-18T22:59:05		[]	submitted_via_web			371
2021-02-23T10:01:17.337+01:00	2021-02-23T10:17:10.448+01:00	2021-02-23	chisom basil onyekaba	09056833017	Enugu	IGBO-ETITI	School	St Judes college onyohor	2021-02-23	6.6530903 7.3856677 481.0599476524975 1.455	6.6530903	7.3856677	481.0599476524975	1.455	200	185	6	5	CHISOM BASIL ONYEKABA	160459510	7e558937-08f1-4d45-8bf6-d83623ac8898	2021-02-23T11:36:24		[]	submitted_via_web			414
2021-02-23T11:28:06.068+01:00	2021-02-23T11:53:50.583+01:00	2021-02-23	chisom basil onyekaba	09056833017	Enugu	IGBO-ETITI	School	Community primary school onyohor	2021-02-23	6.7014699 7.4223239 0.0 3535.0	6.7014699	7.4223239	0.0	3535.0	30	29	8	3	CHISOM BASIL ONYEKABA	160459519	e80443d7-7005-4dd7-b687-0895bab65ef1	2021-02-23T11:36:25		[]	submitted_via_web			415
2021-02-23T12:25:58.215+01:00	2021-02-23T12:44:13.060+01:00	2021-02-23	chisom basil onyekaba	09056833017	Enugu	IGBO-ETITI	School	Jesus never fails nursery and primary school onyohor	2021-02-23	6.6553491 7.4021452 0.0 2900.0	6.6553491	7.4021452	0.0	2900.0	20	18	0	0	CHISOM BASIL ONYEKABA	160462265	69382e64-28bf-46d7-8181-e3b70f9fc9e7	2021-02-23T11:44:27		[]	submitted_via_web			416
2021-02-23T12:18:04.645+01:00	2021-02-23T12:46:41.791+01:00	2021-02-23	Chiekezikam Roland	08146121580	Enugu	IGBO-ETITI	School	Special Science/Technical Schools	2021-02-23	6.6533066 7.4118655 553.4741772820271 4.9	6.6533066	7.4118655	553.4741772820271	4.9	137	0	8	0	Chiekezikam Roland	160463266	95473b15-f3a6-4057-b86e-a366e58cb2e4	2021-02-23T11:47:40		[]	submitted_via_web			417
2021-02-15T12:02:06.286+01:00	2021-02-23T18:58:19.354+01:00	2021-02-15	Ugwuja Foster Sochima	07034587177	Enugu	IGBO-ETITI	School	Zenith college, Ohodo	2021-02-23	6.7432138 7.397457 501.023920326436 4.86	6.7432138	7.397457	501.023920326436	4.86	60	90	0	0	Ugwuja Foster Sochima	160571574	ca69cd17-5ef2-4c96-b0bd-a6c34bed735b	2021-02-23T17:58:42		[]	submitted_via_web			429
2021-02-17T12:02:11.955+01:00	2021-02-23T19:01:37.356+01:00	2021-02-17	Ugwuja Foster Sochima	07034587177	Enugu	IGBO-ETITI	School	Hill top primary school, ishiamelu ozalla	2021-02-23	6.723595 7.3855317 -2.9933723306732034 12.7	6.723595	7.3855317	-2.9933723306732034	12.7	54	66	4	1	Ugwuja foster sochima	160572121	bb552464-effc-4689-8aa2-42043f083666	2021-02-23T18:02:13		[]	submitted_via_web			430
2021-02-24T10:30:35.464+01:00	2021-02-24T10:45:26.345+01:00	2021-02-24	chisom basil onyekaba	09056833017	Enugu	IGBO-ETITI	School	Central School umunna	2021-02-24	6.7052509 7.4099189 423.3645079046639 3.9	6.7052509	7.4099189	423.3645079046639	3.9	80	202	20	22	CHISOM BASIL ONYEKABA	160876064	ab841e2c-459a-4852-b764-6cccf2f79758	2021-02-24T19:21:20		[]	submitted_via_web			435
2021-02-24T11:17:32.344+01:00	2021-02-24T11:19:10.403+01:00	2021-02-24	chisom basil onyekaba	09056833017	Enugu	IGBO-ETITI	School	Kings memorial nursery and primary school umunna	2021-02-24	6.7057636 7.4157709 516.8586343749952 3.9	6.7057636	7.4157709	516.8586343749952	3.9	15	29	0	1	CHISOM BASIL ONYEKABA	160876065	1786dea6-f196-4682-ba4a-35a0b2742011	2021-02-24T19:21:20		[]	submitted_via_web			436
2021-02-24T12:41:04.796+01:00	2021-02-24T12:43:39.951+01:00	2021-02-24	chisom basil onyekaba	09056833017	Enugu	IGBO-ETITI	School	Ufu basic school umuna	2021-02-24	6.6998433 7.3968223 691.2456388247724 3.9	6.6998433	7.3968223	691.2456388247724	3.9	60	70	10	6	CHISOM BASIL ONYEKABA	160876067	1a2222d7-2716-4f64-a1a9-961bde9f9169	2021-02-24T19:21:21		[]	submitted_via_web			437
2021-02-08T13:50:41.488+01:00	2021-02-25T11:02:45.005+01:00	2021-02-08	Ugwuja Foster Sochima	07034587177	Enugu	IGBO-ETITI	School	ST. Bartholomew's nursery and primary school, Ohodo	2021-02-24	6.7588015 7.4022463 446.70444280847755 5.0	6.7588015	7.4022463	446.70444280847755	5.0	27	17	3	0	Ugwuja foster sochima	161002851	5c95b345-e736-4848-a256-92adf286a4c2	2021-02-25T10:03:00		[]	submitted_via_web			444
2021-02-25T11:02:28.295+01:00	2021-02-25T11:24:32.220+01:00	2021-02-25	chisom basil onyekaba	09056833017	Enugu	IGBO-ETITI	School	Kings international college umunko	2021-02-25	6.685966 7.4215023 545.8170043838869 3.9	6.685966	7.4215023	545.8170043838869	3.9	85	60	1	0	Chisom basil onyekaba	161009876	8634a7a8-6fa8-4f32-8aa2-a2e7bbf8bfef	2021-02-25T10:24:39		[]	submitted_via_web			448
2021-02-17T13:50:31.426+01:00	2021-02-25T11:38:42.671+01:00	2021-02-17	Ugwuja Foster Sochima	07034587177	Enugu	IGBO-ETITI	School	Saint Mark Nursery and Primary school, Ohodo	2021-02-24	6.7484222 7.4082961 446.8295157092809 5.0	6.7484222	7.4082961	446.8295157092809	5.0	120	150	6	6	Ugwuja Foster Sochima	161015808	a25541bf-634f-450d-970f-959b8be1ef75	2021-02-25T10:46:34		[]	submitted_via_web			449
2021-02-17T14:46:59.922+01:00	2021-02-25T11:41:20.500+01:00	2021-02-17	Ugwuja Foster Sochima	07034587177	Enugu	IGBO-ETITI	School	Community secondary school, Ohodo	2021-02-24	6.746517 7.4105885 447.3648753987057 4.82	6.746517	7.4105885	447.3648753987057	4.82	89	97	1	1	Ugwuja Foster Sochima	161015809	52039b85-1bc1-4600-9f86-e334fa8ea4d5	2021-02-25T10:46:34		[]	submitted_via_web			450
2021-02-22T11:42:41.858+01:00	2021-02-25T11:38:01.775+01:00	2021-02-22	Ugwuja Foster Sochima	07034587177	Enugu	IGBO-ETITI	School	Sharp International Nursery and primary school, Ozalla	2021-02-25	6.7257894 7.3649095 402.4005508034923 4.98	6.7257894	7.3649095	402.4005508034923	4.98	65	69	0	0	Ugwuja Foster Sochima	161015811	5cf39d23-e13c-4d60-b3b5-f03377b89739	2021-02-25T10:46:35		[]	submitted_via_web			451
2021-02-22T11:58:15.346+01:00	2021-02-25T11:16:46.234+01:00	2021-02-22	Ugwuja Foster Sochima	07034587177	Enugu	IGBO-ETITI	School	God's Time Nursery and Primary school, Ozalla	2021-02-25	6.7252657 7.357674 366.04759024730953 5.0	6.7252657	7.357674	366.04759024730953	5.0	23	28	0	0	Ugwuja Foster Sochima	161015813	cb223add-a7ae-46c7-8b27-caa65fbf0417	2021-02-25T10:46:35		[]	submitted_via_web			452
2021-02-25T12:22:18.717+01:00	2021-02-25T12:24:33.913+01:00	2021-02-25	chisom basil onyekaba	09056833017	Enugu	IGBO-ETITI	School	Central School diogbe	2021-02-25	6.6806972 7.4157073 472.7998969851874 4.243	6.6806972	7.4157073	472.7998969851874	4.243	110	100	13	10	Chisom basil onyekaba	161035231	014bc328-70d2-48e6-aad6-135c7a2debb5	2021-02-25T11:45:15		[]	submitted_via_web			459
2021-02-23T12:50:22.342+01:00	2021-02-23T13:37:01.802+01:00	2021-02-23	Chiekezikam Roland	08146121580	Enugu	IGBO-ETITI	School	Premiere Secondary schools.	2021-02-23	6.6533683 7.4124176 527.094932460103 4.86	6.6533683	7.4124176	527.094932460103	4.86	220	334	5	2	Chiekezikam Roland	161801896	fe63e516-65ee-42bb-a097-f398f78eecfc	2021-03-01T08:10:23		[]	submitted_via_web			492
2021-02-28T11:04:25.432+01:00	2021-02-28T11:07:21.627+01:00	2021-02-28	Chiekezikam Roland	08146121580	Enugu	IGBO-ETITI	Community	Living Faith Church Aku	2021-02-28	6.7064686 7.3226395 284.20589799311006 4.983	6.7064686	7.3226395	284.20589799311006	4.983	11	6	0	0	Chiekezikam Roland	161801941	019460a3-37fc-48bd-82ae-399ff0d29ade	2021-03-01T08:10:37		[]	submitted_via_web			493
2021-03-01T09:06:19.733+01:00	2021-03-01T09:11:48.274+01:00	2021-03-01	Chiekezikam Roland	08146121580	Enugu	IGBO-ETITI	School	Victory Foundation School	2021-03-01	6.7009241 7.347289 387.81504905531165 3.9	6.7009241	7.347289	387.81504905531165	3.9	17	10	1	0	Chiekezikam Roland	161809063	cee4f6f0-9db8-40bf-a968-ceb5287de770	2021-03-01T08:43:35		[]	submitted_via_web			494
2021-03-01T09:23:53.790+01:00	2021-03-01T09:31:21.173+01:00	2021-03-01	Chiekezikam Roland	08146121580	Enugu	IGBO-ETITI	Community	Umuonoke Amogwu Aku	2021-03-01	6.6999109 7.3438551 308.4066424865498 5.12	6.6999109	7.3438551	308.4066424865498	5.12	3	0	3	0	Chiekezikam Roland	161809072	8682264d-4387-41db-b455-eaa4b050a67b	2021-03-01T08:43:37		[]	submitted_via_web			495
2021-03-01T09:58:24.177+01:00	2021-03-01T10:03:05.172+01:00	2021-03-01	Chiekezikam Roland	08146121580	Enugu	IGBO-ETITI	School	ST Pactrick School	2021-03-01	6.7016273 7.3442218 384.98725346498924 4.88	6.7016273	7.3442218	384.98725346498924	4.88	21	13	2	0	Chiekezikam Roland	161813542	51d651ca-2f19-40d7-b8f3-f6ae31ed80c2	2021-03-01T09:03:18		[]	submitted_via_web			496
2021-03-01T11:39:29.582+01:00	2021-03-01T11:59:25.028+01:00	2021-03-01	chisom basil onyekaba	09056833017	Enugu	IGBO-ETITI	School	Community secondary School umuna	2021-03-01	6.6935488 7.3919252 0.0 2754.0	6.6935488	7.3919252	0.0	2754.0	111	153	0	0	CHISOM BASIL ONYEKABA	161849742	89235721-c7e2-4c76-94fd-6d4032ab2819	2021-03-01T11:02:55		[]	submitted_via_web			499
2021-03-02T08:37:06.610+01:00	2021-03-02T09:45:13.714+01:00	2021-03-02	Chiekezikam Roland	08146121580	Enugu	IGBO-ETITI	School	Noble Nur.& Primary School	2021-03-02	6.7044983 7.3271632 216.0460361371876 5.0	6.7044983	7.3271632	216.0460361371876	5.0	21	22	1	3	Chiekezikam Roland	162118279	cd7023dd-257b-470d-bf08-a1583b25b012	2021-03-02T11:31:12		[]	submitted_via_web			511
2021-03-02T10:07:23.018+01:00	2021-03-02T10:29:55.492+01:00	2021-03-02	Chiekezikam Roland	08146121580	Enugu	IGBO-ETITI	School	Ugwunoda Community School	2021-03-02	6.6926461 7.3090899 292.6178296788937 5.0	6.6926461	7.3090899	292.6178296788937	5.0	31	28	7	0	Chiekezikam Roland	162118285	7c541cd2-e68a-4dfd-a106-e37e63fb8d0e	2021-03-02T11:31:13		[]	submitted_via_web			512
2021-03-02T10:47:10.922+01:00	2021-03-02T11:34:27.245+01:00	2021-03-02	Chiekezikam Roland	08146121580	Enugu	IGBO-ETITI	School	G	2021-03-02	6.6947454 7.3154068 347.540677746148 4.968	6.6947454	7.3154068	347.540677746148	4.968	48	53	3	2	Chiekezikam Roland	162118290	24795ba1-b344-427e-8c9a-34eaaf7c6a91	2021-03-02T11:31:13		[]	submitted_via_web			513
2021-03-02T10:47:55.982+01:00	2021-03-02T11:01:22.100+01:00	2021-03-02	chisom basil onyekaba	09056833017	Enugu	IGBO-ETITI	School	Community primary School umunko	2021-03-02	6.6808111 7.4173307 512.9304153608751 3.9	6.6808111	7.4173307	512.9304153608751	3.9	30	27	3	6	Chisom basil onyekaba	162146949	6e4ae5ec-e8c1-4162-a930-d55e6bb240e7	2021-03-02T12:50:43		[]	submitted_via_web			515
2021-03-02T12:10:41.177+01:00	2021-03-02T12:24:04.468+01:00	2021-03-02	chisom basil onyekaba	09056833017	Enugu	IGBO-ETITI	School	Emmanuel nursery and primary school umunko	2021-03-02	6.6769852 7.4336927 462.1331462876767 12.856	6.6769852	7.4336927	462.1331462876767	12.856	40	30	3	3	CHISOM BASIL ONYEKABA	162146981	5528dfb1-4296-444e-a477-9ec9c8586387	2021-03-02T12:50:47		[]	submitted_via_web			516
2021-03-02T13:15:30.423+01:00	2021-03-02T13:52:47.875+01:00	2021-03-02	chisom basil onyekaba	09056833017	Enugu	IGBO-ETITI	School	Central School umunko	2021-03-02	6.6758186 7.4277018 610.6838487019033 3.9	6.6758186	7.4277018	610.6838487019033	3.9	112	132	9	15	CHISOM BASIL ONYEKABA	162147846	b87cf718-26de-474d-9607-fcd2e471deb4	2021-03-02T12:52:51		[]	submitted_via_web			517
2021-03-01T10:15:48.548+01:00	2021-03-02T22:15:09.977+01:00	2021-03-01	Ugwuja Foster Sochima	07034587177	Enugu	IGBO-ETITI	School	Zion Innovative Secondary School, Ozalla	2021-03-02	6.732096 7.3787506 308.35252566134915 4013.0	6.732096	7.3787506	308.35252566134915	4013.0	62	86	4	0	Ugwuja Foster Sochima	162265202	f7ddca3a-29d3-4a4b-8694-5b437bd21272	2021-03-02T21:17:12		[]	submitted_via_web			540
2021-03-02T12:32:01.794+01:00	2021-03-02T22:16:41.558+01:00	2021-03-02	Ugwuja Foster Sochima	07034587177	Enugu	IGBO-ETITI	School	Ijo Basic School, Ozalla	2021-03-02	6.732096 7.3787506 308.35252566134915 4013.0	6.732096	7.3787506	308.35252566134915	4013.0	47	77	5	3	Ugwuja Foster Sochima	162265203	8ac1f830-9be2-4c2b-a7a2-1d694f0fda1e	2021-03-02T21:17:13		[]	submitted_via_web			541
2021-03-03T09:10:27.699+01:00	2021-03-03T10:03:39.711+01:00	2021-03-03	Chiekezikam Roland	08146121580	Enugu	IGBO-ETITI	School	Holy Child Nur. & Primary School Ukehe	2021-03-03	6.6523519 7.4118157 503.1390799969997 96.0	6.6523519	7.4118157	503.1390799969997	96.0	50	50	14	4	Chiekezikam Roland	162363358	6fd7ce39-6d62-476a-ba54-f3c255834ca3	2021-03-03T10:14:16		[]	submitted_via_web			548
2021-03-03T10:11:05.506+01:00	2021-03-03T10:13:20.737+01:00	2021-03-03	Chiekezikam Roland	08146121580	Enugu	IGBO-ETITI	School	Central School Ukehe	2021-03-03	6.652325 7.4121367 539.964450158766 4.74	6.652325	7.4121367	539.964450158766	4.74	0	0	0	0	Chiekezikam Roland	162363367	7fcb30ef-d9a3-4cbd-86f0-13d0b32aa996	2021-03-03T10:14:17		[]	submitted_via_web			549
2021-03-03T09:54:36.204+01:00	2021-03-03T10:03:11.978+01:00	2021-03-03	chisom basil onyekaba	09056833017	Enugu	IGBO-ETITI	School	Our saviour nursery and primary school umunko	2021-03-03	6.6897369 7.4192328 592.0837467575833 3.9	6.6897369	7.4192328	592.0837467575833	3.9	40	42	3	3	CHISOM BASIL ONYEKABA	162399794	b24ae021-4be6-41cb-a1d9-2dd2b0be1c08	2021-03-03T11:51:08		[]	submitted_via_web			553
2021-03-03T10:29:08.438+01:00	2021-03-03T12:20:50.018+01:00	2021-03-03	chisom basil onyekaba	09056833017	Enugu	IGBO-ETITI	School	Community secondary School umunko	2021-03-03	6.6806612 7.4243475 508.8743647452277 3.9	6.6806612	7.4243475	508.8743647452277	3.9	156	186	2	3	Chisom basil onyekaba	162399798	48e0c63e-e23f-47be-85e5-ca01605ed808	2021-03-03T11:51:09		[]	submitted_via_web			554
2021-03-03T14:06:14.556+01:00	2021-03-03T14:16:10.776+01:00	2021-03-03	Ugwu Stella	08026449552	Enugu	IGBO-ETITI	School	Central Basic School Idoha Ukehe	2021-03-03	6.672116 7.3765073 378.22511033378254 4.9	6.672116	7.3765073	378.22511033378254	4.9	157	51	2	0	Stella Anayochukwu Ugwu	162429567	ea6bb492-30f2-4c98-929f-7fa6ccb042a5	2021-03-03T13:16:13		[]	submitted_via_web			556
2021-03-03T14:19:53.214+01:00	2021-03-03T14:21:53.387+01:00	2021-03-03	Ugwu Stella	08026449552	Enugu	IGBO-ETITI	School	Central Basic School Idoha Ukehe	2021-03-03	6.6722238 7.3765875 351.82936001660414 28.44	6.6722238	7.3765875	351.82936001660414	28.44	56	51	2	0	Stella Anayochukwu Ugwu	162431504	997939ff-f135-4541-9bb0-cdc650ac589d	2021-03-03T13:22:08		[]	submitted_via_web			557
2021-03-01T09:01:30.241+01:00	2021-03-04T21:18:50.261+01:00	2021-03-01	Ugwuja Foster Sochima	07034587177	Enugu	IGBO-ETITI	School	promise primary and Nursery school, Ozalla	2021-03-04	6.7536499 7.3910014 502.898961643182 4224.0	6.7536499	7.3910014	502.898961643182	4224.0	63	78	5	2	Ugwuja Foster Sochima	162807315	e2e8f49c-8ec0-4f3b-95ee-1f24e5126928	2021-03-04T20:21:16		[]	submitted_via_web			571
2021-03-01T10:01:40.864+01:00	2021-03-04T21:20:26.943+01:00	2021-03-01	Ugwuja Foster Sochima	07034587177	Enugu	IGBO-ETITI	School	God's Care Primary School, Ozalla	2021-03-04	6.719318 7.3796248 308.35252566134915 96.0	6.719318	7.3796248	308.35252566134915	96.0	50	63	4	5	Ugwuja Foster Sochima	162807316	b2bcf7a7-af61-4e1a-8f63-d906847bdcc2	2021-03-04T20:21:17		[]	submitted_via_web			572
2021-03-03T10:49:30.982+01:00	2021-03-03T11:21:28.512+01:00	2021-03-03	Chiekezikam Roland	08146121580	Enugu	IGBO-ETITI	School	Stella Maris School	2021-03-03	6.6601305 7.4150045 474.5237765982303 7.26	6.6601305	7.4150045	474.5237765982303	7.26	48	50	1	1	Chiekezikam Roland	163362672	cb9287fa-6cfe-4be3-951a-4f4f3d291faf	2021-03-08T07:59:32		[]	submitted_via_web			606
2021-03-03T11:45:46.198+01:00	2021-03-03T12:20:20.319+01:00	2021-03-03	Chiekezikam Roland	08146121580	Enugu	IGBO-ETITI	School	Destiny Nur. & Pri School Ukehe	2021-03-03	6.6683794 7.4175199 527.4168000190257 4.983	6.6683794	7.4175199	527.4168000190257	4.983	78	59	7	4	Chiekezikam Roland	163362675	edabad78-f8ac-4b90-b977-87e5de60fa21	2021-03-08T07:59:32		[]	submitted_via_web			607
2021-03-03T12:50:22.350+01:00	2021-03-03T13:23:27.134+01:00	2021-03-03	Chiekezikam Roland	08146121580	Enugu	IGBO-ETITI	School	Queen of the holy Rosary School	2021-03-03	6.6696182 7.3964389 401.3519598911396 4.86	6.6696182	7.3964389	401.3519598911396	4.86	18	22	4	5	Chiekezikam Roland	163362676	d4a892b8-4c02-4d79-a831-671ff785ec6b	2021-03-08T07:59:33		[]	submitted_via_web			608
2021-03-08T08:53:52.266+01:00	2021-03-08T09:05:40.920+01:00	2021-03-08	Chiekezikam Roland	08146121580	Enugu	IGBO-ETITI	School	ST Joseph's Nur. & Pri Schools	2021-03-08	6.7150434 7.4288128 550.8418654317076 5.0	6.7150434	7.4288128	550.8418654317076	5.0	33	33	6	4	Chiekezikam Roland	163363914	b3ea699d-eebd-49e1-b71d-557d05ed462b	2021-03-08T08:05:44		[]	submitted_via_web			609
2021-03-08T09:16:39.811+01:00	2021-03-08T09:50:07.787+01:00	2021-03-08	Chiekezikam Roland	08146121580	Enugu	IGBO-ETITI	School	Silas Memorial Secondary School	2021-03-08	6.713035 7.4310984 528.497895566593 4.8	6.713035	7.4310984	528.497895566593	4.8	103	101	3	1	Chiekezikam Roland	163374481	8ab3a115-5f29-4c26-a32c-1ef7bb779be8	2021-03-08T08:55:17		[]	submitted_via_web			610
2021-03-08T09:32:53.156+01:00	2021-03-08T10:19:24.903+01:00	2021-03-08	chisom basil onyekaba	09056833017	Enugu	IGBO-ETITI	School	Time of preparation nursery and primary school.	2021-03-08	6.6930566 7.4190814 518.4501845540526 10.265	6.6930566	7.4190814	518.4501845540526	10.265	30	20	3	2	CHISOM BASIL ONYEKABA	163424695	8a7ac234-594a-4cd4-821e-34dc49064888	2021-03-08T11:54:12		[]	submitted_via_web			617
2021-03-08T13:53:12.076+01:00	2021-03-08T13:56:37.333+01:00	2021-03-08	chisom basil onyekaba	09056833017	Enugu	IGBO-ETITI	School	Demonstration nursery and primary school ukopi-ekwegbe	2021-03-08	6.6945708 7.4318008 528.9446868415396 3.9	6.6945708	7.4318008	528.9446868415396	3.9	70	60	2	3	Chisom basil onyekaba	163536773	b1cd8017-db41-4bdc-8533-81e8dd99dd41	2021-03-08T19:32:58		[]	submitted_via_web			629
2021-03-09T08:39:56.082+01:00	2021-03-09T10:21:09.901+01:00	2021-03-09	chisom basil onyekaba	09056833017	Enugu	IGBO-ETITI	School	Hope of glory salvation international school ekwegbe	2021-03-09	6.7066825 7.4193886 436.9257563382025 3.9	6.7066825	7.4193886	436.9257563382025	3.9	60	55	5	6	Chisom basil onyekaba	163630779	cc88b1f8-26ae-4ee1-8072-087ef82429f5	2021-03-09T09:53:04		[]	submitted_via_web			633
2021-03-09T10:41:38.768+01:00	2021-03-09T11:11:47.965+01:00	2021-03-09	Chiekezikam Roland	08146121580	Enugu	IGBO-ETITI	School	CVASC EKWEGBE	2021-03-09	6.7032473 7.4266114 485.2634211999567 4.633	6.7032473	7.4266114	485.2634211999567	4.633	39	57	0	1	Chiekezikam Roland	163636665	f827eff4-086a-4fd1-8b3b-08da7225cb2b	2021-03-09T10:15:57		[]	submitted_via_web			634
2021-02-22T14:06:21.754+01:00	2021-03-09T16:00:03.755+01:00	2021-02-22	Ugwuja Foster Sochima	07034587177	Enugu	IGBO-ETITI	School	Central school, Ozalla	2021-03-09	6.7353996 7.3887374 462.04176366546614 4.96	6.7353996	7.3887374	462.04176366546614	4.96	78	84	0	0	Ugwuja Foster Sochima	163727600	84f13df7-a354-4fda-8c6e-6fec62622bf9	2021-03-09T15:00:26		[]	submitted_via_web			637
2021-02-23T12:25:33.073+01:00	2021-03-09T15:51:12.412+01:00	2021-02-23	Ugwuja Foster Sochima	07034587177	Enugu	IGBO-ETITI	School	Community primary school, Ozalla	2021-03-09	6.7346254 7.3873356 460.9444732204461 4.92	6.7346254	7.3873356	460.9444732204461	4.92	73	87	7	4	Ugwuja Foster Sochima	163727606	8be8eeb4-7978-4a95-a8a5-0bb0c18495b4	2021-03-09T15:00:27		[]	submitted_via_web			638
2021-03-09T10:51:25.305+01:00	2021-03-09T12:03:28.546+01:00	2021-03-09	chisom basil onyekaba	09056833017	Enugu	IGBO-ETITI	School	Wisdom international college ekwegbe	2021-03-09	6.7027029 7.4162044 513.064851817771 4.426	6.7027029	7.4162044	513.064851817771	4.426	38	36	2	1	CHISOM BASIL ONYEKABA	163760889	619d1c02-b0b9-4fff-b49e-fb042722fc8c	2021-03-09T16:56:22		[]	submitted_via_web			687
2021-03-10T11:36:05.291+01:00	2021-03-10T12:58:02.071+01:00	2021-03-10	chisom basil onyekaba	09056833017	Enugu	IGBO-ETITI	School	Community secondary School diogbe	2021-03-10	6.6798049 7.4092103 449.2057729723172 3.9	6.6798049	7.4092103	449.2057729723172	3.9	80	90	0	0	CHISOM BASIL ONYEKABA	163940771	95fbf3e0-c46e-4c48-abce-5ac0be7fc6cc	2021-03-10T12:15:06		[]	submitted_via_web			693
2021-03-10T13:14:08.881+01:00	2021-03-10T13:21:24.054+01:00	2021-03-10	chisom basil onyekaba	09056833017	Enugu	IGBO-ETITI	School	Emmy Jesus foundation international nursery and primary Diogbe	2021-03-10	6.6658357 7.4105919 0.0 2700.0	6.6658357	7.4105919	0.0	2700.0	30	33	2	5	CHISOM BASIL ONYEKABA	163943512	71e11781-351d-43c1-b21b-302515f2399a	2021-03-10T12:21:31		[]	submitted_via_web			694
2021-03-02T10:34:21.721+01:00	2021-03-12T09:37:14.408+01:00	2021-03-02	Ugwuja Foster Sochima	07034587177	Enugu	IGBO-ETITI	School	Community secondary School, ozalla	2021-03-11	6.7247392 7.40128 308.35252566134915 2783.0	6.7247392	7.40128	308.35252566134915	2783.0	167	213	0	1	Ugwuja Foster Sochima	164411963	1be2f190-07f1-437f-9285-38a14f8ded51	2021-03-12T08:37:36		[]	submitted_via_web			706
2021-03-10T10:15:47.438+01:00	2021-03-12T09:35:08.809+01:00	2021-03-10	Ugwuja Foster Sochima	07034587177	Enugu	IGBO-ETITI	School	Mayor primary school, Ozalla	2021-03-10	6.7033502 7.3270367 0.0 2237.0	6.7033502	7.3270367	0.0	2237.0	18	23	0	0	Ugwuja Foster Sochima	164411965	73209642-ab81-46bf-a5b4-1ea9e5da0c72	2021-03-12T08:37:36		[]	submitted_via_web			707
2021-03-10T11:43:56.601+01:00	2021-03-12T09:33:44.629+01:00	2021-03-10	Ugwuja Foster Sochima	07034587177	Enugu	IGBO-ETITI	School	Central school, udueme	2021-03-10	6.7675689 7.2540734 0.0 4598.0	6.7675689	7.2540734	0.0	4598.0	31	39	2	0	Ugwuja Foster Sochima	164411967	db1f5292-da37-4ff2-96df-50a8405d0a05	2021-03-12T08:37:37		[]	submitted_via_web			708
2021-03-29T13:48:29.701+01:00	2021-03-29T13:56:11.600+01:00	2021-03-29	chisom basil onyekaba	09056833017	Enugu	IGBO-ETITI	Community	Ezuuzor herbal agu Ogbede family Ohebe-dim	2021-03-29	7.2873238 7.3435617 374.67632091261635 213.459	7.2873238	7.3435617	374.67632091261635	213.459	2	2	0	0	Chisom basil onyekaba	168327352	0bad5c97-ff53-4a56-b043-8aa752555989	2021-03-29T14:47:38		[]	submitted_via_web			731
2021-03-29T15:39:56.804+01:00	2021-03-29T15:45:14.862+01:00	2021-03-29	chisom basil onyekaba	09056833017	Enugu	IGBO-ETITI	Community	Ggh	2021-03-29	6.6875884 7.3750973 391.353525498409 101.655	6.6875884	7.3750973	391.353525498409	101.655	2	2	0	0	Chisom basil onyekaba	168327370	73e5b519-7eea-4757-b469-5cd6f7e42857	2021-03-29T14:47:44		[]	submitted_via_web			732
2021-03-29T14:22:04.717+01:00	2021-03-29T14:23:42.434+01:00	2021-03-29	chisom basil onyekaba	09056833017	Enugu	IGBO-ETITI	Community	Ani family ugbelle Ohebe-dim	2021-03-29	6.6848812 7.3752739 416.31019274997635 862.412	6.6848812	7.3752739	416.31019274997635	862.412	3	3	0	0	Chisom basil onyekaba	168327358	a4c2f84b-2609-40b9-ae5c-c93f842f3a04	2021-03-29T14:47:40		[]	submitted_via_web			733
2021-03-29T15:04:14.388+01:00	2021-03-29T15:36:25.869+01:00	2021-03-29	chisom basil onyekaba	09056833017	Enugu	IGBO-ETITI	Community	Fidelis omeka family ohiatu Ohebe-dim	2021-03-29	6.687668 7.3751292 382.5892223577603 3.9	6.687668	7.3751292	382.5892223577603	3.9	3	2	0	0	Chisom basil onyekaba	168327362	5e8c7028-6bfe-405d-9c9d-93e2a3a8e779	2021-03-29T14:47:41		[]	submitted_via_web			734
2021-03-29T15:36:30.456+01:00	2021-03-29T15:38:08.869+01:00	2021-03-29	chisom basil onyekaba	09056833017	Enugu	IGBO-ETITI	Community	Godwin fidelis family ohiatu Ohebe-dim	2021-03-29	6.6877629 7.3752349 374.04631877472247 3.9	6.6877629	7.3752349	374.04631877472247	3.9	2	3	0	0	Chisom basil onyekaba	168327366	4e6b9005-1a1a-449d-9d45-a1aac2b60e8f	2021-03-29T14:47:41		[]	submitted_via_web			735
2021-03-29T15:38:21.458+01:00	2021-03-29T15:39:52.158+01:00	2021-03-29	chisom basil onyekaba	09056833017	Enugu	IGBO-ETITI	Community	Amugiri family ohiatu Ohebe-dim	2021-03-29	6.6875894 7.375098 391.353525498409 3.9	6.6875894	7.375098	391.353525498409	3.9	3	2	1	1	Chisom basil onyekaba	168327368	7041c7d0-a912-488c-9954-b771ffc00917	2021-03-29T14:47:43		[]	submitted_via_web			736
2021-03-15T11:06:30.264+01:00	2021-03-15T12:08:10.469+01:00	2021-03-15	chisom basil onyekaba	09056833017	Enugu	IGBO-ETITI	School	Union basic school akaibite Ohebe-dim	2021-03-15	6.6977624 7.366113 406.4195858756097 8.182	6.6977624	7.366113	406.4195858756097	8.182	80	60	5	5	CHISOM BASIL ONYEKABA	165226090	297e4097-da7f-4c29-8f41-fa40e62e619b	2021-03-15T19:36:57		[]	submitted_via_web			784
2021-03-18T12:49:34.240+01:00	2021-03-18T12:56:43.411+01:00	2021-03-18	Chiekezikam Roland	08146121580	Enugu	IGBO-ETITI	School	Faith Foundation Nur & Primary Schools	2021-03-18	6.6719044 7.3726292 363.03153353247524 4.933	6.6719044	7.3726292	363.03153353247524	4.933	36	39	3	7	Chiekezikam Roland	165926867	e3a581db-06fd-42ed-b128-fb7b8ebf3fcc	2021-03-18T12:47:42		[]	submitted_via_web			815
2021-02-22T11:12:37.171+01:00	2021-03-19T13:36:38.329+01:00	2021-02-22	Ugwuja Foster Sochima	07034587177	Enugu	IGBO-ETITI	School	Migrant Nursery and primary school, Ozalla	2021-03-15	6.7365164 7.3638591 398.04147266973814 4.66	6.7365164	7.3638591	398.04147266973814	4.66	62	88	5	11	Ugwuja Foster Sochima	166156681	05177a39-0b52-4531-a995-2488236b0061	2021-03-19T12:37:47		[]	submitted_via_web			823
2021-03-01T11:45:10.578+01:00	2021-03-19T13:36:50.231+01:00	2021-03-01	Ugwuja Foster Sochima	07034587177	Enugu	IGBO-ETITI	School	Saint Mathew Primary School, Aku	2021-03-19	6.7058307 7.3354789 308.35252566134915 3320.0	6.7058307	7.3354789	308.35252566134915	3320.0	25	30	2	0	Ugwuja Foster Sochima	166156686	d95e314a-e0fb-45cf-b7e3-5379686c0f4e	2021-03-19T12:37:48		[]	submitted_via_web			824
2021-03-10T09:45:23.371+01:00	2021-03-19T13:37:21.293+01:00	2021-03-10	Ugwuja Foster Sochima	07034587177	Enugu	IGBO-ETITI	School	Ijoma Basic school, Ozalla	2021-03-18	6.7398031 7.4076026 0.0 2414.0	6.7398031	7.4076026	0.0	2414.0	73	81	2	5	Ugwuja Foster Sochima	166156691	eb7b803f-0acf-4b57-a2a2-329f39556391	2021-03-19T12:37:48		[]	submitted_via_web			825
2021-03-19T15:55:00.684+01:00	2021-03-19T16:11:41.710+01:00	2021-03-19	chisom basil onyekaba	09056833017	Enugu	IGBO-ETITI	Community	Amudo akaibite Ohebe-dim	2021-03-19	6.6979283 7.3653227 416.8996881811704 3.9	6.6979283	7.3653227	416.8996881811704	3.9	6	2	0	0	Chisom basil onyekaba	166440248	ad1c3e58-2f1e-4937-88f3-8e2288594505	2021-03-20T20:58:05		[]	submitted_via_web			866
2021-03-22T10:10:52.961+01:00	2021-03-22T10:59:01.978+01:00	2021-03-22	Chiekezikam Roland	08146121580	Enugu	IGBO-ETITI	School	ST Ignatius of loyola	2021-03-22	6.662543 7.3935948 353.2826379871065 4.8	6.662543	7.3935948	353.2826379871065	4.8	29	49	2	1	Chiekezikam Roland	166690802	c2867f2f-701e-4781-9a60-082b18451f96	2021-03-22T10:57:53		[]	submitted_via_web			873
2021-03-22T11:41:38.896+01:00	2021-03-22T11:45:19.617+01:00	2021-03-22	Chiekezikam Roland	08146121580	Enugu	IGBO-ETITI	Community	Aku(house to house)	2021-03-22	6.6993774 7.3388229 326.808827385605 4.82	6.6993774	7.3388229	326.808827385605	4.82	1	3	0	1	Chiekezikam Roland	166690806	87b396da-df62-4ad5-82ab-27da210c87bd	2021-03-22T10:57:54		[]	submitted_via_web			874
2021-03-23T10:03:58.208+01:00	2021-03-23T11:24:49.402+01:00	2021-03-23	chisom basil onyekaba	09056833017	Enugu	IGBO-ETITI	Community	Diogwehi family ugbelle Ohebe-dim	2021-03-23	6.6926069 7.3787294 378.32899019893836 14.356	6.6926069	7.3787294	378.32899019893836	14.356	3	4	0	0	CHISOM BASIL ONYEKABA	166971441	5aea4a56-3299-4b1e-965e-235330080e77	2021-03-23T12:26:22		[]	submitted_via_web			886
2021-03-23T10:28:25.855+01:00	2021-03-23T11:25:49.530+01:00	2021-03-23	chisom basil onyekaba	09056833017	Enugu	IGBO-ETITI	Community	Ugwu family ugbelle Ohebe-dim	2021-03-23	6.6926318 7.378803 412.55356729893475 9.45	6.6926318	7.378803	412.55356729893475	9.45	3	4	0	0	Chisom basil onyekaba	166971447	eb8e7b2c-0a28-4c77-9cf1-5e7b80dd93a1	2021-03-23T12:26:23		[]	submitted_via_web			887
2021-03-23T11:00:53.574+01:00	2021-03-23T11:22:18.423+01:00	2021-03-23	chisom basil onyekaba	09056833017	Enugu	IGBO-ETITI	Community	Nwaede ugbelle Ohebe-dim	2021-03-23	6.69257 7.3786943 410.24625253383374 13.214	6.69257	7.3786943	410.24625253383374	13.214	4	5	0	0	Chisom basil onyekaba	166971462	f0007e0d-f8b4-4c8d-b81d-d5a46aa3eaef	2021-03-23T12:26:25		[]	submitted_via_web			888
2021-03-23T11:44:53.817+01:00	2021-03-23T11:50:17.157+01:00	2021-03-23	chisom basil onyekaba	09056833017	Enugu	IGBO-ETITI	Community	Odiegwu family ugbelle Ohebe-dim	2021-03-23	6.6910884 7.380253 346.21468999697265 3.9	6.6910884	7.380253	346.21468999697265	3.9	8	6	4	0	Chisom basil onyekaba	166971476	1d4a65e7-02d3-4f51-a289-52133213b69e	2021-03-23T12:26:27		[]	submitted_via_web			889
2021-03-23T12:04:19.764+01:00	2021-03-23T12:22:58.075+01:00	2021-03-23	chisom basil onyekaba	09056833017	Enugu	IGBO-ETITI	Community	Ezeanyi family ugbelle Ohebe-dim	2021-03-23	6.6927494 7.3815113 415.49134214188774 11.3	6.6927494	7.3815113	415.49134214188774	11.3	7	5	0	0	Chisom basil onyekaba	166971483	6b57ca69-77fe-407b-9b76-0cf219ce9aec	2021-03-23T12:26:28		[]	submitted_via_web			890
2021-03-23T12:23:04.362+01:00	2021-03-23T12:24:37.755+01:00	2021-03-23	chisom basil onyekaba	09056833017	Enugu	IGBO-ETITI	Community	Obodoeze family ugbelle Ohebe-dim	2021-03-23	6.6928915 7.3812844 362.28641763841836 3.9	6.6928915	7.3812844	362.28641763841836	3.9	7	5	0	0	CHISOM BASIL ONYEKABA	166971489	0d693520-9c7b-4f1f-a848-d2afc0d1d043	2021-03-23T12:26:29		[]	submitted_via_web			891
2021-03-23T12:37:40.406+01:00	2021-03-23T13:09:55.037+01:00	2021-03-23	chisom basil onyekaba	09056833017	Enugu	IGBO-ETITI	Community	Timber market Ohebe-dim	2021-03-23	6.6925536 7.3826089 375.9266928811913 12.583	6.6925536	7.3826089	375.9266928811913	12.583	40	30	0	0	CHISOM BASIL ONYEKABA	166971499	1e236e8c-b016-4b9b-97c5-831a6e830758	2021-03-23T12:26:30		[]	submitted_via_web			892
2021-03-23T13:18:45.604+01:00	2021-03-23T13:27:33.970+01:00	2021-03-23	chisom basil onyekaba	09056833017	Enugu	IGBO-ETITI	Community	Mama Dora beer shop ugbelle Ohebe-dim	2021-03-23	6.692068 7.3831715 412.8402484526868 3.9	6.692068	7.3831715	412.8402484526868	3.9	10	2	0	0	Chisom basil onyekaba	166971937	efed21cb-19ab-4e1a-8411-8a4aefe6455f	2021-03-23T12:27:50		[]	submitted_via_web			893
2021-03-23T10:22:01.217+01:00	2021-03-23T22:05:48.580+01:00	2021-03-23	chisom basil onyekaba	09056833017	Enugu	IGBO-ETITI	Community	Ezugwu family ugbelle Ohebe-dim	2021-03-23	6.6914442 7.3750517 415.2512654133252 15.0	6.6914442	7.3750517	415.2512654133252	15.0	10	8	0	0	Chisom basil onyekaba	167094921	69ce69d5-3304-4d56-85a7-15450633b862	2021-03-23T21:06:13		[]	submitted_via_web			904
2021-03-29T07:37:57.230+01:00	2021-03-29T09:57:29.046+01:00	2021-03-29	chisom basil onyekaba	09056833017	Enugu	IGBO-ETITI	Community	Bonaventure ezugwu family	2021-03-29	6.6905071 7.3758603 378.1915088439473 4.113	6.6905071	7.3758603	378.1915088439473	4.113	5	3	0	2	Chisom basil onyekaba	168238787	1bced09e-e99a-4abd-924a-40389b54ce06	2021-03-29T09:43:25		[]	submitted_via_web			962
2021-03-29T09:57:49.660+01:00	2021-03-29T10:03:38.507+01:00	2021-03-29	chisom basil onyekaba	09056833017	Enugu	IGBO-ETITI	Community	Ezike family ugbelle Ohebe-dim	2021-03-29	6.6905061 7.375858 377.94834351744225 7.742	6.6905061	7.375858	377.94834351744225	7.742	6	4	0	0	Chisom basil onyekaba	168238805	610588f7-c9b9-4162-b60c-e75bbbd0b843	2021-03-29T09:43:27		[]	submitted_via_web			963
2021-03-29T10:20:42.903+01:00	2021-03-29T10:25:01.366+01:00	2021-03-29	chisom basil onyekaba	09056833017	Enugu	IGBO-ETITI	Community	Mbata family ugbelle Ohebe-dim	2021-03-29	6.6878466 7.3797081 350.6883385262693 3.9	6.6878466	7.3797081	350.6883385262693	3.9	8	4	0	0	Chisom basil onyekaba	168238822	95a0c397-b224-48a9-97cd-b4c52d86fd90	2021-03-29T09:43:29		[]	submitted_via_web			964
2021-03-29T10:31:10.465+01:00	2021-03-29T11:31:35.090+01:00	2021-03-29	chisom basil onyekaba	09056833017	Enugu	IGBO-ETITI	Community	Amor family ugbelle Ohebe-dim	2021-03-29	6.685088 7.3791007 350.6883385262693 96.0	6.685088	7.3791007	350.6883385262693	96.0	5	4	0	0	CHISOM BASIL ONYEKABA	168327317	b9fcfaa5-6922-42c0-a947-2fd9cc592af9	2021-03-29T14:47:24		[]	submitted_via_web			970
2021-03-29T11:32:59.943+01:00	2021-03-29T11:47:32.002+01:00	2021-03-29	chisom basil onyekaba	09056833017	Enugu	IGBO-ETITI	Community	Amor Nicodemus family ugbelle Ohebe-dim	2021-03-29	6.6840003 7.3778716 400.2661177766752 3.9	6.6840003	7.3778716	400.2661177766752	3.9	4	7	0	0	Chisom basil onyekaba	168327321	1dfe6b65-fe72-453c-b47b-f4ee5436dfae	2021-03-29T14:47:25		[]	submitted_via_web			971
2021-03-29T11:52:06.492+01:00	2021-03-29T11:58:27.008+01:00	2021-03-29	chisom basil onyekaba	09056833017	Enugu	IGBO-ETITI	Community	Paulicap ugwu family ugbelle Ohebe-dim	2021-03-29	6.6840962 7.3779258 362.7432409933257 3.9	6.6840962	7.3779258	362.7432409933257	3.9	6	3	0	1	Chisom basil onyekaba	168327322	57b29a5a-8805-40e3-ae02-dfe6e65a27a0	2021-03-29T14:47:26		[]	submitted_via_web			972
2021-03-29T11:58:32.719+01:00	2021-03-29T12:00:05.805+01:00	2021-03-29	chisom basil onyekaba	09056833017	Enugu	IGBO-ETITI	Community	Ugwunwa amor family ugbelle Ohebe-dim	2021-03-29	6.6840861 7.3779399 379.77163322446415 9.45	6.6840861	7.3779399	379.77163322446415	9.45	8	5	0	0	Chisom basil onyekaba	168327323	ea14590d-77fb-4a64-bb3e-b475c73bebcb	2021-03-29T14:47:27		[]	submitted_via_web			973
2021-03-29T12:00:19.761+01:00	2021-03-29T12:02:11.686+01:00	2021-03-29	chisom basil onyekaba	09056833017	Enugu	IGBO-ETITI	Community	Amor onyebuchi family ugbelle 5	2021-03-29	6.6840952 7.3778957 364.9180862811523 3.9	6.6840952	7.3778957	364.9180862811523	3.9	5	4	0	0	Chisom basil onyekaba	168327324	c5554fcd-5b71-4eab-b6c1-6a6759e2325c	2021-03-29T14:47:28		[]	submitted_via_web			974
2021-03-29T12:02:16.796+01:00	2021-03-29T12:04:17.601+01:00	2021-03-29	chisom basil onyekaba	09056833017	Enugu	IGBO-ETITI	Community	Attama Micheal family ugbelle Ohebe-dim	2021-03-29	6.6840422 7.3777892 379.7856046694808 11.3	6.6840422	7.3777892	379.7856046694808	11.3	8	6	2	1	Chisom basil onyekaba	168327327	06e242dd-5455-4062-a653-a58c12dc19bf	2021-03-29T14:47:29		[]	submitted_via_web			975
2021-03-29T12:10:44.924+01:00	2021-03-29T12:13:08.323+01:00	2021-03-29	chisom basil onyekaba	09056833017	Enugu	IGBO-ETITI	Community	Ezekiel amor family	2021-03-29	6.6830306 7.377632 417.8788223726286 9.45	6.6830306	7.377632	417.8788223726286	9.45	3	6	1	1	Chisom basil onyekaba	168327333	59c00ad4-064c-4001-b327-f13b5f42e2c0	2021-03-29T14:47:30		[]	submitted_via_web			976
2021-03-29T12:16:21.288+01:00	2021-03-29T12:25:21.344+01:00	2021-03-29	chisom basil onyekaba	09056833017	Enugu	IGBO-ETITI	Community	Smoke family ugbelle Ohebe-dim	2021-03-29	6.682045 7.3772834 397.52202082215655 3.9	6.682045	7.3772834	397.52202082215655	3.9	10	4	0	1	Chisom basil onyekaba	168327335	580a6919-54e5-43d1-ac4a-e73162cf7729	2021-03-29T14:47:31		[]	submitted_via_web			977
2021-03-29T12:31:19.470+01:00	2021-03-29T12:35:11.906+01:00	2021-03-29	chisom basil onyekaba	09056833017	Enugu	IGBO-ETITI	Community	Umuezeke family ugbelle Ohebe-dim	2021-03-29	6.6813352 7.3768807 409.3410965217194 3.9	6.6813352	7.3768807	409.3410965217194	3.9	4	3	0	0	Chisom basil onyekaba	168327337	3c84da80-3755-4a5a-be0c-24e70bd53cbf	2021-03-29T14:47:32		[]	submitted_via_web			978
2021-03-29T12:53:33.145+01:00	2021-03-29T12:57:21.106+01:00	2021-03-29	chisom basil onyekaba	09056833017	Enugu	IGBO-ETITI	Community	Ogbonna family ugbelle Ohebe-dim	2021-03-29	6.6833089 7.3761529 393.4227790545272 3.9	6.6833089	7.3761529	393.4227790545272	3.9	2	6	0	1	Chisom basil onyekaba	168327341	50e5c361-7f34-4506-81ec-3c45ccb74eb3	2021-03-29T14:47:33		[]	submitted_via_web			979
2021-03-29T12:59:55.284+01:00	2021-03-29T13:35:48.316+01:00	2021-03-29	chisom basil onyekaba	09056833017	Enugu	IGBO-ETITI	Community	Amoke martias family agu Ogbede Ohebe-dim	2021-03-29	6.6844728 7.3752242 394.40584172774584 3.9	6.6844728	7.3752242	394.40584172774584	3.9	5	4	0	0	Chisom basil onyekaba	168327343	197507c3-7306-41c4-924d-d07d5b6b5e82	2021-03-29T14:47:34		[]	submitted_via_web			980
2021-03-29T13:36:03.460+01:00	2021-03-29T13:41:27.005+01:00	2021-03-29	chisom basil onyekaba	09056833017	Enugu	IGBO-ETITI	Community	Amoke martins family agu Ogbede Ohebe-dim	2021-03-29	6.6848222 7.3752797 374.67632091261635 3.9	6.6848222	7.3752797	374.67632091261635	3.9	11	2	2	1	Chisom basil onyekaba	168327346	9ca44731-4194-4305-93ca-4c904a6b6d64	2021-03-29T14:47:35		[]	submitted_via_web			981
2021-03-29T13:41:33.083+01:00	2021-03-29T13:48:23.195+01:00	2021-03-29	chisom basil onyekaba	09056833017	Enugu	IGBO-ETITI	Community	Amoke nwabueze agu Ogbede family Ohebe-dim	2021-03-29	6.6845936 7.3754082 374.67632091261635 96.0	6.6845936	7.3754082	374.67632091261635	96.0	3	1	0	0	Chisom basil onyekaba	168327348	dde61505-6581-4b10-a6cf-e41b1907a541	2021-03-29T14:47:36		[]	submitted_via_web			982
2021-03-03T14:22:27.094+01:00	2021-04-01T18:57:43.491+01:00	2021-03-03	Ugwu Stella	08026449552	Enugu	IGBO-ETITI	Community	Ezeani Obie village	2021-04-01	6.6990111 7.3287893 328.00844550503797 4.96	6.6990111	7.3287893	328.00844550503797	4.96	25	28	0	0	Stella Anayochukwu Ugwu.	169207221	e98f652f-ab29-4b8c-9bb4-7b5488e46dd7	2021-04-01T18:01:44		[]	submitted_via_web			986
2021-04-02T13:56:01.958+01:00	2021-04-02T14:51:09.524+01:00	2021-04-02	chisom basil onyekaba	09056833017	Enugu	IGBO-ETITI	Community	Odinma family chinwa ohodo	2021-04-02	6.6921958 7.3889736 404.6846897065053 3.9	6.6921958	7.3889736	404.6846897065053	3.9	3	3	0	1	CHISOM BASIL ONYEKABA	169671053	8e1bb55a-8673-463c-ad07-deba606558c0	2021-04-05T07:25:59		[]	submitted_via_web			988
2021-04-02T14:51:16.767+01:00	2021-04-02T14:53:41.393+01:00	2021-04-02	chisom basil onyekaba	09056833017	Enugu	IGBO-ETITI	Community	Ezenwa ezunna family chinwa ohodo Ohebe-dim	2021-04-02	6.6922308 7.3889975 432.7165230165736 9.45	6.6922308	7.3889975	432.7165230165736	9.45	7	5	2	2	Chisom basil onyekaba	169671087	0c9ea3b7-2192-40fc-a057-db974d9f354a	2021-04-05T07:26:17		[]	submitted_via_web			989
2021-04-02T14:53:45.395+01:00	2021-04-02T14:56:39.758+01:00	2021-04-02	chisom basil onyekaba	09056833017	Enugu	IGBO-ETITI	Community	Okparaku family chinwa ohodo Ohebe-dim	2021-04-02	6.6922231 7.3890538 426.5550851644854 3.9	6.6922231	7.3890538	426.5550851644854	3.9	6	7	0	1	Chisom basil onyekaba	169671088	f84a7f9c-0e2f-468f-8166-d287a4ee09be	2021-04-05T07:26:18		[]	submitted_via_web			990
2021-04-02T14:56:52.540+01:00	2021-04-02T15:00:03.090+01:00	2021-04-02	chisom basil onyekaba	09056833017	Enugu	IGBO-ETITI	Community	Ezeke ezugwu family chinwa ohodo Ohebe-dim	2021-04-02	6.6922711 7.3890995 411.2261498233493 3.9	6.6922711	7.3890995	411.2261498233493	3.9	3	2	1	1	Chisom basil onyekaba	169671089	78f40f0a-243f-4f47-bab9-ae7b96965ae3	2021-04-05T07:26:18		[]	submitted_via_web			991
2021-04-02T15:00:10.009+01:00	2021-04-02T15:02:35.236+01:00	2021-04-02	chisom basil onyekaba	09056833017	Enugu	IGBO-ETITI	Community	Agu Emmanuel family chinwa ohodo Ohebe-dim	2021-04-02	6.6922009 7.3890052 424.7491627012583 3.9	6.6922009	7.3890052	424.7491627012583	3.9	11	2	1	1	Chisom basil onyekaba	169671093	0dd0d1fe-3a09-41c1-8f2d-ec86f9a7352a	2021-04-05T07:26:19		[]	submitted_via_web			992
2021-04-02T15:02:41.252+01:00	2021-04-02T15:05:19.907+01:00	2021-04-02	chisom basil onyekaba	09056833017	Enugu	IGBO-ETITI	Community	John ogu family ugbelle Ohebe-dim	2021-04-02	6.6921868 7.3889551 424.3775984615698 34.748	6.6921868	7.3889551	424.3775984615698	34.748	6	5	1	1	Chisom basil onyekaba	169671095	960bb06c-ed4e-4fcb-ad65-1b6e5a9c6700	2021-04-05T07:26:20		[]	submitted_via_web			993
2021-04-02T15:05:23.341+01:00	2021-04-02T15:08:37.583+01:00	2021-04-02	chisom basil onyekaba	09056833017	Enugu	IGBO-ETITI	Community	Nwaodo agu family chinwa ohodo Ohebe-dim	2021-04-02	6.6922339 7.3890258 415.89653395909374 3.9	6.6922339	7.3890258	415.89653395909374	3.9	8	6	3	2	Chisom basil onyekaba	169671097	d3ca16d1-7644-4f82-9ac2-99fb773c8b15	2021-04-05T07:26:21		[]	submitted_via_web			994
2021-04-02T15:08:44.733+01:00	2021-04-02T15:11:13.943+01:00	2021-04-02	chisom basil onyekaba	09056833017	Enugu	IGBO-ETITI	Community	Nwaodo basil family chinwa ohodo Ohebe-dim	2021-04-02	6.6921031 7.3889957 439.2028724695588 3.9	6.6921031	7.3889957	439.2028724695588	3.9	6	5	0	1	Chisom basil onyekaba	169671101	1318aba2-85d0-4f54-9dd6-28e769f09592	2021-04-05T07:26:22		[]	submitted_via_web			995
2021-04-02T15:11:17.552+01:00	2021-04-02T15:14:04.907+01:00	2021-04-02	chisom basil onyekaba	09056833017	Enugu	IGBO-ETITI	Community	Nkwo shop chinwa ohodo Ohebe-dim	2021-04-02	6.6922369 7.3889939 394.1528135157877 1.536	6.6922369	7.3889939	394.1528135157877	1.536	3	5	0	0	Chisom basil onyekaba	169671102	3848f44c-4c65-4f47-8da4-b83688ac9ee6	2021-04-05T07:26:22		[]	submitted_via_web			996
2021-04-02T15:14:15.464+01:00	2021-04-02T15:16:08.877+01:00	2021-04-02	chisom basil onyekaba	09056833017	Enugu	IGBO-ETITI	Community	Nwaodo nnaezima family chinwa ohodo Ohebe-dim	2021-04-02	6.6921827 7.3890599 430.21118133392605 3.9	6.6921827	7.3890599	430.21118133392605	3.9	5	4	1	1	Chisom basil onyekaba	169671105	4fc909b2-702b-416f-bc5e-715b60cfd5ae	2021-04-05T07:26:23		[]	submitted_via_web			997
2021-04-02T15:16:12.000+01:00	2021-04-02T15:18:48.609+01:00	2021-04-02	chisom basil onyekaba	09056833017	Enugu	IGBO-ETITI	Community	Ezenwa Emmanuel family chinwa ohodo Ohebe-dim	2021-04-02	6.6920731 7.3889706 452.0472563357888 3.9	6.6920731	7.3889706	452.0472563357888	3.9	6	2	0	0	Chisom basil onyekaba	169671112	52b844a6-b1ac-4fed-b116-f1ee4a552423	2021-04-05T07:26:25		[]	submitted_via_web			998
2021-04-02T15:18:59.980+01:00	2021-04-02T15:22:13.240+01:00	2021-04-02	chisom basil onyekaba	09056833017	Enugu	IGBO-ETITI	Community	Ezenwa conause family chinwa ohodo Ohebe-dim	2021-04-02	6.6922995 7.3889969 380.04064832934426 3.9	6.6922995	7.3889969	380.04064832934426	3.9	8	5	1	2	Chisom basil onyekaba	169671115	ef539d04-a167-420f-a94a-a215bd7cda5b	2021-04-05T07:26:25		[]	submitted_via_web			999
2021-04-02T15:22:17.368+01:00	2021-04-02T15:24:50.993+01:00	2021-04-02	chisom basil onyekaba	09056833017	Enugu	IGBO-ETITI	Community	Okeke alias family chinwa ohodo Ohebe-dim	2021-04-02	6.6921989 7.3890946 431.7214530313537 75.765	6.6921989	7.3890946	431.7214530313537	75.765	6	5	1	1	Chisom basil onyekaba	169671118	155169a5-ac6a-49f7-b3ab-c21282bc9547	2021-04-05T07:26:26		[]	submitted_via_web			1000
2021-04-02T15:24:56.921+01:00	2021-04-02T15:27:11.161+01:00	2021-04-02	chisom basil onyekaba	09056833017	Enugu	IGBO-ETITI	Community	Achunenyi ugwuanyi family chinwa ohodo Ohebe-dim	2021-04-02	6.6921197 7.3889592 428.46801618704853 41.944	6.6921197	7.3889592	428.46801618704853	41.944	14	6	3	3	Chisom basil onyekaba	169671123	f82acd41-7673-4a1a-93df-3a265b321597	2021-04-05T07:26:27		[]	submitted_via_web			1001
2021-04-02T15:27:14.495+01:00	2021-04-02T15:30:02.695+01:00	2021-04-02	chisom basil onyekaba	09056833017	Enugu	IGBO-ETITI	Community	Opara ezenna family ugbelle Ohebe-dim	2021-04-02	6.6923232 7.3889965 376.7103854338197 54.695	6.6923232	7.3889965	376.7103854338197	54.695	8	3	0	0	Chisom basil onyekaba	169671126	d603ea1c-2bc9-4e18-a291-6b4f37974f3a	2021-04-05T07:26:27		[]	submitted_via_web			1002
2021-04-02T15:30:06.241+01:00	2021-04-02T15:33:09.706+01:00	2021-04-02	chisom basil onyekaba	09056833017	Enugu	IGBO-ETITI	Community	Oparah family ugbelle Ohebe-dim	2021-04-02	6.6920245 7.3890437 463.62109852321487 35.493	6.6920245	7.3890437	463.62109852321487	35.493	6	2	1	0	Chisom basil onyekaba	169671128	834c2076-a89d-47e8-9eed-edd4adb24652	2021-04-05T07:26:28		[]	submitted_via_web			1003
2021-04-02T15:33:16.680+01:00	2021-04-02T15:37:59.828+01:00	2021-04-02	chisom basil onyekaba	09056833017	Enugu	IGBO-ETITI	Community	Ezema Jonathan family chinwa ohodo Ohebe-dim	2021-04-02	6.6921436 7.3889475 453.5514218930853 4.971	6.6921436	7.3889475	453.5514218930853	4.971	12	6	3	3	Chisom basil onyekaba	169671129	9792876b-0982-4a19-bc7c-ef11f9ac88ee	2021-04-05T07:26:29		[]	submitted_via_web			1004
2021-04-02T15:38:03.390+01:00	2021-04-02T15:40:56.028+01:00	2021-04-02	chisom basil onyekaba	09056833017	Enugu	IGBO-ETITI	Community	Okenyi okoronkwo family chinwa ohodo Ohebe-dim	2021-04-02	6.692129 7.3889866 448.62707584867235 12.417	6.692129	7.3889866	448.62707584867235	12.417	4	3	1	0	Chisom basil onyekaba	169671131	7bccf647-adff-43b5-bd59-6a36fdc5dbaf	2021-04-05T07:26:29		[]	submitted_via_web			1005
2021-04-02T15:41:05.962+01:00	2021-04-02T15:43:34.676+01:00	2021-04-02	chisom basil onyekaba	09056833017	Enugu	IGBO-ETITI	Community	Ezenwa methodis family chinwa ohodo Ohebe-dim	2021-04-02	6.6923261 7.3888872 336.7527293608984 5.423	6.6923261	7.3888872	336.7527293608984	5.423	10	6	0	0	Chisom basil onyekaba	169671133	597b9961-0918-41bb-9892-76dbeb8c9f11	2021-04-05T07:26:30		[]	submitted_via_web			1006
2021-04-02T15:43:38.253+01:00	2021-04-02T15:46:37.698+01:00	2021-04-02	chisom basil onyekaba	09056833017	Enugu	IGBO-ETITI	Community	Opara Fabian family ejuona Ohebe-dim	2021-04-02	6.6923342 7.3890252 382.49548851471474 28.243	6.6923342	7.3890252	382.49548851471474	28.243	9	2	1	1	Chisom basil onyekaba	169671136	c59d7eb6-b3f5-4b06-84fd-97aab445675b	2021-04-05T07:26:31		[]	submitted_via_web			1007
2021-04-02T15:46:43.187+01:00	2021-04-02T15:48:35.275+01:00	2021-04-02	chisom basil onyekaba	09056833017	Enugu	IGBO-ETITI	Community	Ilunna family aguuwelu ohodo Ohebe-dim	2021-04-02	6.6923338 7.3890207 414.09345584951194 16.096	6.6923338	7.3890207	414.09345584951194	16.096	2	1	0	0	Chisom basil onyekaba	169671140	5cec4147-fe99-4ba2-8f3c-8d9cc2e534ad	2021-04-05T07:26:31		[]	submitted_via_web			1008
2021-04-02T15:48:38.392+01:00	2021-04-02T15:50:29.775+01:00	2021-04-02	chisom basil onyekaba	09056833017	Enugu	IGBO-ETITI	Community	Omiko family chinwa ohodo Ohebe-dim	2021-04-02	6.6921493 7.3890391 458.51881191535705 13.574	6.6921493	7.3890391	458.51881191535705	13.574	4	2	0	0	Chisom basil onyekaba	169671145	c1d0e0f7-5e33-40da-b156-60f69cf11b32	2021-04-05T07:26:32		[]	submitted_via_web			1009
2021-04-02T15:50:33.768+01:00	2021-04-02T15:52:29.661+01:00	2021-04-02	chisom basil onyekaba	09056833017	Enugu	IGBO-ETITI	Community	Ilunna ezioke family chinwa ohodo Ohebe-dim	2021-04-02	6.6922889 7.3889581 416.778700620685 17.793	6.6922889	7.3889581	416.778700620685	17.793	3	1	0	1	Chisom basil onyekaba	169671147	63d2e990-8889-46c8-bf00-d9c323780d2c	2021-04-05T07:26:33		[]	submitted_via_web			1010
2021-04-02T15:52:33.543+01:00	2021-04-02T15:54:22.615+01:00	2021-04-02	chisom basil onyekaba	09056833017	Enugu	IGBO-ETITI	Community	Ezuoni family chinwa ohodo Ohebe-dim	2021-04-02	6.6923391 7.3891089 377.5184142994491 13.737	6.6923391	7.3891089	377.5184142994491	13.737	1	1	0	0	Chisom basil onyekaba	169671149	124fea99-4de0-4f18-abc8-f04527ba1e4d	2021-04-05T07:26:34		[]	submitted_via_web			1011
2021-04-02T15:54:26.332+01:00	2021-04-02T15:57:56.517+01:00	2021-04-02	chisom basil onyekaba	09056833017	Enugu	IGBO-ETITI	Community	Juliana ukwu chinwa ohodo Ohebe-dim	2021-04-02	6.6922083 7.3890033 398.3127503276345 3.9	6.6922083	7.3890033	398.3127503276345	3.9	2	1	0	0	Chisom basil onyekaba	169671153	b59a5d1c-6193-4dd5-bbb5-e09e6ab4e29b	2021-04-05T07:26:34		[]	submitted_via_web			1012
2021-04-02T15:58:00.042+01:00	2021-04-02T15:59:56.666+01:00	2021-04-02	chisom basil onyekaba	09056833017	Enugu	IGBO-ETITI	Community	James ezia family chinwa ohodo Ohebe-dim	2021-04-02	6.6923364 7.3890552 377.90609352092486 47.307	6.6923364	7.3890552	377.90609352092486	47.307	3	3	0	0	Chisom basil onyekaba	169671154	8b519d07-4bd7-4603-90bd-44f064da9f54	2021-04-05T07:26:35		[]	submitted_via_web			1013
2021-04-02T16:00:00.608+01:00	2021-04-02T16:01:41.865+01:00	2021-04-02	chisom basil onyekaba	09056833017	Enugu	IGBO-ETITI	Community	Odeke family chinwa ohodo Ohebe-dim	2021-04-02	6.6922238 7.3889906 448.4775579119597 9.144	6.6922238	7.3889906	448.4775579119597	9.144	6	2	2	1	Chisom basil onyekaba	169671156	1c249c27-1656-482b-9a58-19e0e82951de	2021-04-05T07:26:35		[]	submitted_via_web			1014
2021-04-02T16:01:48.681+01:00	2021-04-02T16:03:59.820+01:00	2021-04-02	chisom basil onyekaba	09056833017	Enugu	IGBO-ETITI	Community	Odukwu family chinwa ohodo Ohebe-dim	2021-04-02	6.6923025 7.3889673 391.62895580664394 11.597	6.6923025	7.3889673	391.62895580664394	11.597	1	2	0	0	Chisom basil onyekaba	169671162	4daf4d79-dd55-4e37-a879-f542f7dec768	2021-04-05T07:26:37		[]	submitted_via_web			1015
2021-04-02T16:04:03.289+01:00	2021-04-02T16:06:19.614+01:00	2021-04-02	chisom basil onyekaba	09056833017	Enugu	IGBO-ETITI	Community	Okenyi family chinwa ohodo Ohebe-dim	2021-04-02	6.6922158 7.3891134 374.33198582791476 3.9	6.6922158	7.3891134	374.33198582791476	3.9	4	3	2	1	Chisom basil onyekaba	169671169	b30333ad-f3b6-437d-92d3-5dc54e1fcdaa	2021-04-05T07:26:39		[]	submitted_via_web			1016
2021-04-02T16:06:33.344+01:00	2021-04-02T16:08:46.018+01:00	2021-04-02	chisom basil onyekaba	09056833017	Enugu	IGBO-ETITI	Community	Ezema Valentine family chinwa ohodo Ohebe-dim	2021-04-02	6.6925275 7.3887279 404.46541395716326 3.9	6.6925275	7.3887279	404.46541395716326	3.9	6	7	0	0	Chisom basil onyekaba	169671178	d186fba4-6793-4f7b-8e9e-b1217cc3d63c	2021-04-05T07:26:42		[]	submitted_via_web			1017
2021-04-02T16:08:51.642+01:00	2021-04-02T16:10:43.413+01:00	2021-04-02	chisom basil onyekaba	09056833017	Enugu	IGBO-ETITI	Community	Ogbu family chinwa ohodo Ohebe-dim	2021-04-02	6.6923145 7.3889011 425.51794154226974 3.9	6.6923145	7.3889011	425.51794154226974	3.9	3	2	0	0	Chisom basil onyekaba	169671183	85090d69-ddab-48d1-842a-cdf14eb2bca8	2021-04-05T07:26:42		[]	submitted_via_web			1018
2021-04-02T16:10:50.542+01:00	2021-04-02T16:12:09.852+01:00	2021-04-02	chisom basil onyekaba	09056833017	Enugu	IGBO-ETITI	Community	Ezeke oke family chinwa ohodo Ohebe-dim	2021-04-02	6.6922858 7.3889202 430.5096021958192 2.503	6.6922858	7.3889202	430.5096021958192	2.503	8	5	2	2	Chisom basil onyekaba	169671189	cb91e740-a1a9-4c20-a683-d743873f72a6	2021-04-05T07:26:44		[]	submitted_via_web			1019
2021-04-02T16:12:18.207+01:00	2021-04-02T16:14:17.587+01:00	2021-04-02	chisom basil onyekaba	09056833017	Enugu	IGBO-ETITI	Community	Ogbu vitalis family chinwa ohodo Ohebe-dim	2021-04-02	6.6922855 7.388877 452.10697286738304 3.9	6.6922855	7.388877	452.10697286738304	3.9	6	5	2	1	Chisom basil onyekaba	169671192	f54ded8b-f3d9-493b-bef1-f7c24be94d55	2021-04-05T07:26:44		[]	submitted_via_web			1020
2021-04-02T16:14:38.211+01:00	2021-04-02T16:16:26.419+01:00	2021-04-02	chisom basil onyekaba	09056833017	Enugu	IGBO-ETITI	Community	Okenyi Oliver family chinwa ohodo Ohebe-dim	2021-04-02	6.6924897 7.3885694 417.1681496404036 3.9	6.6924897	7.3885694	417.1681496404036	3.9	8	2	1	1	Chisom basil onyekaba	169671195	66b976bf-4fa3-442f-8709-10620be13e8b	2021-04-05T07:26:45		[]	submitted_via_web			1021
2021-04-02T16:32:41.972+01:00	2021-04-02T16:34:57.867+01:00	2021-04-02	chisom basil onyekaba	09056833017	Enugu	IGBO-ETITI	Community	Ukwu family aguuwelu chinwa ohodo Ohebe-dim	2021-04-02	6.695686 7.3887156 445.41761110847597 3.9	6.695686	7.3887156	445.41761110847597	3.9	0	4	0	0	Chisom basil onyekaba	169671199	09d72338-6e6d-4e63-9b7e-5053ad15538d	2021-04-05T07:26:45		[]	submitted_via_web			1022
2021-04-02T16:55:25.805+01:00	2021-04-02T16:58:12.314+01:00	2021-04-02	chisom basil onyekaba	09056833017	Enugu	IGBO-ETITI	Community	Achogidenyi ukwuanyi family aguuwelu chinwa ohodo Ohebe-dim	2021-04-02	6.6934938 7.3849516 371.9271374127767 3.9	6.6934938	7.3849516	371.9271374127767	3.9	7	2	1	0	Chisom basil onyekaba	169671202	c1fa98f9-4175-4956-a973-6e9aa8998794	2021-04-05T07:26:46		[]	submitted_via_web			1023
2021-04-07T11:11:22.550+01:00	2021-04-07T11:36:31.197+01:00	2021-04-07	chisom basil onyekaba	09056833017	Enugu	IGBO-ETITI	Community	Umu agbo family ejuona Ohebe-dim	2021-04-07	12.625579 3.9487032 377.834 96.0	12.625579	3.9487032	377.834	96.0	2	1	0	0	Chisom basil onyekaba	170165165	70dfff7c-efd4-4b8d-ba89-0c51a525a121	2021-04-07T10:46:27		[]	submitted_via_web			1032
2021-04-07T11:36:35.260+01:00	2021-04-07T11:50:45.579+01:00	2021-04-07	chisom basil onyekaba	09056833017	Enugu	IGBO-ETITI	Community	Ogbu family ejuona Ohebe-dim	2021-04-07	6.6960863 7.3884712 400.7801141246834 12.78	6.6960863	7.3884712	400.7801141246834	12.78	1	8	0	3	Chisom basil onyekaba	170432401	b495e86d-ec88-4450-aa75-139d745e1ddd	2021-04-08T12:27:02		[]	submitted_via_web			1043
2021-04-07T11:50:50.701+01:00	2021-04-07T11:53:44.976+01:00	2021-04-07	chisom basil onyekaba	09056833017	Enugu	IGBO-ETITI	Community	Okenye family ejuona Ohebe-dim	2021-04-07	6.6962182 7.3884393 428.4596110074686 12.225	6.6962182	7.3884393	428.4596110074686	12.225	2	2	0	0	Chisom basil onyekaba	170432404	99f3f2b1-be41-41d7-b17a-fdfb1e23d046	2021-04-08T12:27:04		[]	submitted_via_web			1044
2021-04-07T11:53:50.488+01:00	2021-04-07T11:55:55.379+01:00	2021-04-07	chisom basil onyekaba	09056833017	Enugu	IGBO-ETITI	Community	Lemond agbo family ejuona Ohebe-dim	2021-04-07	6.6961386 7.3886359 399.1861214250635 3.9	6.6961386	7.3886359	399.1861214250635	3.9	10	3	1	0	Chisom basil onyekaba	170432411	696e6d54-39cb-43a4-bdbe-51552dd129e4	2021-04-08T12:27:06		[]	submitted_via_web			1045
2021-04-07T11:55:58.796+01:00	2021-04-07T11:57:40.013+01:00	2021-04-07	chisom basil onyekaba	09056833017	Enugu	IGBO-ETITI	Community	Monarki family ejuona Ohebe-dim	2021-04-07	6.6965073 7.3883671 482.5359901196743 9.45	6.6965073	7.3883671	482.5359901196743	9.45	4	2	0	0	Chisom basil onyekaba	170432420	37110006-07c8-4ebb-9cf9-286d895209c7	2021-04-08T12:27:08		[]	submitted_via_web			1046
2021-04-07T11:57:43.728+01:00	2021-04-07T11:59:47.128+01:00	2021-04-07	chisom basil onyekaba	09056833017	Enugu	IGBO-ETITI	Community	Edeja family ejuona Ohebe-dim	2021-04-07	6.6963511 7.3885307 446.60496630242227 3.9	6.6963511	7.3885307	446.60496630242227	3.9	3	3	1	0	Chisom basil onyekaba	170432443	0748f134-d98c-4f42-ad6e-6a7687afcadf	2021-04-08T12:27:12		[]	submitted_via_web			1047
2021-04-07T12:03:20.003+01:00	2021-04-07T12:04:51.484+01:00	2021-04-07	chisom basil onyekaba	09056833017	Enugu	IGBO-ETITI	Community	Ezike Jonas family ejuona Ohebe-dim	2021-04-07	6.6962179 7.3884915 427.84180397023204 3.9	6.6962179	7.3884915	427.84180397023204	3.9	3	5	0	1	Chisom basil onyekaba	170432543	66c74923-7a87-4b23-928f-2d16b2d1015c	2021-04-08T12:27:34		[]	submitted_via_web			1048
2021-04-07T11:59:50.796+01:00	2021-04-07T12:03:16.589+01:00	2021-04-07	chisom basil onyekaba	09056833017	Enugu	IGBO-ETITI	Community	Jacob family ejuona Ohebe-dim	2021-04-07	6.6962746 7.3884641 445.6492497585784 9.45	6.6962746	7.3884641	445.6492497585784	9.45	3	4	2	2	Chisom basil onyekaba	170432520	bbc2d838-6356-485e-9cbb-a252ca2e0e45	2021-04-08T12:27:29		[]	submitted_via_web			1049
2021-04-07T12:04:55.153+01:00	2021-04-07T12:06:12.345+01:00	2021-04-07	chisom basil onyekaba	09056833017	Enugu	IGBO-ETITI	Community	Nnadi okenyi family ejuona Ohebe-dim	2021-04-07	6.6957656 7.3884754 361.72219925471103 3.9	6.6957656	7.3884754	361.72219925471103	3.9	2	1	1	0	Chisom basil onyekaba	170432623	68a29533-cbb5-471d-8cd5-9415fe43f3c4	2021-04-08T12:27:49		[]	submitted_via_web			1050
2021-04-07T12:06:15.544+01:00	2021-04-07T12:07:24.380+01:00	2021-04-07	chisom basil onyekaba	09056833017	Enugu	IGBO-ETITI	Community	Michael's family ejuona Ohebe-dim	2021-04-07	6.6960942 7.3885207 404.81486722068547 9.45	6.6960942	7.3885207	404.81486722068547	9.45	3	4	2	2	Chisom basil onyekaba	170432669	44884449-fcf5-4424-ad09-7e708ea4a8d7	2021-04-08T12:27:57		[]	submitted_via_web			1051
2021-04-07T12:07:27.530+01:00	2021-04-07T12:08:31.558+01:00	2021-04-07	chisom basil onyekaba	09056833017	Enugu	IGBO-ETITI	Community	Okafor family ejuona Ohebe-dim	2021-04-07	6.696202 7.3885623 399.1585711479872 11.3	6.696202	7.3885623	399.1585711479872	11.3	2	5	1	0	Chisom basil onyekaba	170432723	52cbfa9c-e178-42a9-91f1-de3a1ba3bdb4	2021-04-08T12:28:14		[]	submitted_via_web			1052
2021-04-07T12:08:34.448+01:00	2021-04-07T12:09:38.926+01:00	2021-04-07	chisom basil onyekaba	09056833017	Enugu	IGBO-ETITI	Community	Ononye family ejuona Ohebe-dim	2021-04-07	6.6964309 7.3885895 480.33044282974987 12.225	6.6964309	7.3885895	480.33044282974987	12.225	3	1	0	0	Chisom basil onyekaba	170432729	3d684ee1-2352-4497-b8be-b8cc07896fb7	2021-04-08T12:28:16		[]	submitted_via_web			1053
2021-04-07T12:09:42.204+01:00	2021-04-07T12:11:31.928+01:00	2021-04-07	chisom basil onyekaba	09056833017	Enugu	IGBO-ETITI	Community	Ozo josephiet family ejuona Ohebe-dim	2021-04-07	6.6965525 7.3888118 496.56279719962004 2.614	6.6965525	7.3888118	496.56279719962004	2.614	2	1	0	0	Chisom basil onyekaba	170432798	40f11d29-aed1-4bb4-b5de-e5aef630d4b9	2021-04-08T12:28:36		[]	submitted_via_web			1054
2021-04-07T12:11:35.034+01:00	2021-04-07T12:13:14.438+01:00	2021-04-07	chisom basil onyekaba	09056833017	Enugu	IGBO-ETITI	Community	Umuadida family ejuona Ohebe-dim	2021-04-07	6.6960637 7.3884917 395.1773774584871 9.45	6.6960637	7.3884917	395.1773774584871	9.45	7	0	2	0	Chisom basil onyekaba	170433077	ef5a4afb-1528-4542-96e9-4d2d4c17dc12	2021-04-08T12:29:31		[]	submitted_via_web			1055
2021-04-07T12:13:17.598+01:00	2021-04-07T12:14:52.605+01:00	2021-04-07	chisom basil onyekaba	09056833017	Enugu	IGBO-ETITI	Community	Ugwuanyi Joseph family ejuona Ohebe-dim	2021-04-07	6.6960881 7.3884882 398.7046077499928 11.3	6.6960881	7.3884882	398.7046077499928	11.3	1	1	1	0	Chisom basil onyekaba	170433088	4cc8aefe-4a4e-4f2c-8b92-c2033fb29e5f	2021-04-08T12:29:36		[]	submitted_via_web			1056
2021-04-07T12:14:57.771+01:00	2021-04-07T12:21:15.466+01:00	2021-04-07	chisom basil onyekaba	09056833017	Enugu	IGBO-ETITI	Community	Agu family ejuona Ohebe-dim	2021-04-07	6.6960095 7.388545 391.8096128386402 15.0	6.6960095	7.388545	391.8096128386402	15.0	6	2	1	1	Chisom basil onyekaba	170433133	4984a10b-4571-4154-9b54-145c5db2b637	2021-04-08T12:29:59		[]	submitted_via_web			1057
2021-04-07T12:21:18.856+01:00	2021-04-07T12:23:50.262+01:00	2021-04-07	chisom basil onyekaba	09056833017	Enugu	IGBO-ETITI	Community	Vincent obeta family ejuona Ohebe-dim	2021-04-07	6.6965721 7.3885733 522.8592047977305 11.3	6.6965721	7.3885733	522.8592047977305	11.3	3	3	0	0	Chisom basil onyekaba	170433140	321c0b96-a87b-4777-aa55-2d714a073ec0	2021-04-08T12:30:01		[]	submitted_via_web			1058
2021-04-07T12:23:53.539+01:00	2021-04-07T12:25:53.477+01:00	2021-04-07	chisom basil onyekaba	09056833017	Enugu	IGBO-ETITI	Community	Okenyi omehe family ejuona Ohebe-dim	2021-04-07	6.6961707 7.3885109 447.65472875442003 15.0	6.6961707	7.3885109	447.65472875442003	15.0	3	2	1	0	Chisom basil onyekaba	170433204	deade4b3-00e3-4c78-9477-e2397d72816d	2021-04-08T12:30:16		[]	submitted_via_web			1059
2021-04-07T12:25:56.981+01:00	2021-04-07T12:27:55.924+01:00	2021-04-07	chisom basil onyekaba	09056833017	Enugu	IGBO-ETITI	Community	Okenyi udenyi family ejuona Ohebe-dim	2021-04-07	6.6960825 7.38769 451.86474629506733 15.0	6.6960825	7.38769	451.86474629506733	15.0	2	3	0	0	Chisom basil onyekaba	170433246	e9995a63-962e-4c5d-a2d9-7719301cc4a6	2021-04-08T12:30:39		[]	submitted_via_web			1060
2021-04-07T12:28:08.230+01:00	2021-04-07T12:30:08.977+01:00	2021-04-07	chisom basil onyekaba	09056833017	Enugu	IGBO-ETITI	Community	Okenyi amoni family ejuona Ohebe-dim	2021-04-07	6.6961709 7.3885747 431.83526646917363 15.0	6.6961709	7.3885747	431.83526646917363	15.0	5	4	0	0	Chisom basil onyekaba	170433336	a71f5e82-7623-4353-9fa5-28f900ea6df4	2021-04-08T12:31:00		[]	submitted_via_web			1061
2021-04-07T12:30:12.453+01:00	2021-04-07T12:31:49.043+01:00	2021-04-07	chisom basil onyekaba	09056833017	Enugu	IGBO-ETITI	Community	Ogbudiegwu James family ejuona Ohebe-dim	2021-04-07	6.696286 7.3885848 448.2076621910826 9.45	6.696286	7.3885848	448.2076621910826	9.45	1	0	0	0	Chisom basil onyekaba	170433362	77cb13d0-7a93-4065-a664-301464bd02f2	2021-04-08T12:31:08		[]	submitted_via_web			1062
2021-04-07T12:31:54.379+01:00	2021-04-07T12:33:17.103+01:00	2021-04-07	chisom basil onyekaba	09056833017	Enugu	IGBO-ETITI	Community	Nwani Dominic family ejuona Ohebe-dim	2021-04-07	6.696191 7.3884647 448.191226246033 15.0	6.696191	7.3884647	448.191226246033	15.0	2	2	0	0	Chisom basil onyekaba	170433371	96100c26-33c8-4443-a14d-79f311687932	2021-04-08T12:31:10		[]	submitted_via_web			1063
2021-04-07T12:33:20.412+01:00	2021-04-07T12:35:02.691+01:00	2021-04-07	chisom basil onyekaba	09056833017	Enugu	IGBO-ETITI	Community	Viginus ohonye family ejuona Ohebe-dim	2021-04-07	6.696114 7.3884952 436.139679570065 15.0	6.696114	7.3884952	436.139679570065	15.0	0	4	0	1	Chisom basil onyekaba	170433407	e5ae3c33-9dd6-439a-a333-c684e4bc54c7	2021-04-08T12:31:23		[]	submitted_via_web			1064
2021-04-07T12:35:05.975+01:00	2021-04-07T12:36:28.880+01:00	2021-04-07	chisom basil onyekaba	09056833017	Enugu	IGBO-ETITI	Community	Chieso family ejuona Ohebe-dim	2021-04-07	6.696163 7.3884914 437.32127975531495 12.225	6.696163	7.3884914	437.32127975531495	12.225	5	1	1	0	Chisom basil onyekaba	170433424	b259091d-e6b8-4f2a-8c78-1e4140679092	2021-04-08T12:31:28		[]	submitted_via_web			1065
2021-04-07T12:36:31.979+01:00	2021-04-07T12:37:45.606+01:00	2021-04-07	chisom basil onyekaba	09056833017	Enugu	IGBO-ETITI	Community	Hyginus ezugwu family ejuona Ohebe-dim	2021-04-07	6.6961492 7.3884773 435.66522599634555 12.78	6.6961492	7.3884773	435.66522599634555	12.78	4	2	1	0	Chisom basil onyekaba	170433560	66c2fb15-8a3e-49d4-b724-a11d58b679cd	2021-04-08T12:31:54		[]	submitted_via_web			1066
2021-04-07T12:37:49.447+01:00	2021-04-07T12:38:53.919+01:00	2021-04-07	chisom basil onyekaba	09056833017	Enugu	IGBO-ETITI	Community	Ego family ejuona Ohebe-dim	2021-04-07	6.6962004 7.3885337 439.5173891233841 11.3	6.6962004	7.3885337	439.5173891233841	11.3	5	2	1	0	Chisom basil onyekaba	170433682	8c189e72-fc6a-4ec1-bdf1-c4f06deaa80c	2021-04-08T12:32:20		[]	submitted_via_web			1067
2021-04-07T12:38:57.129+01:00	2021-04-07T12:41:03.146+01:00	2021-04-07	chisom basil onyekaba	09056833017	Enugu	IGBO-ETITI	Community	Opu ikechukwu family ejuona Ohebe-dim	2021-04-07	6.6961606 7.3885132 435.46354361775855 9.45	6.6961606	7.3885132	435.46354361775855	9.45	4	3	1	1	Chisom basil onyekaba	170433688	900c3eb5-3d1c-4b2b-a6c8-92f104b7932c	2021-04-08T12:32:21		[]	submitted_via_web			1068
2021-04-07T12:41:06.051+01:00	2021-04-07T12:42:30.550+01:00	2021-04-07	chisom basil onyekaba	09056833017	Enugu	IGBO-ETITI	Community	Diowu family ejuona Ohebe-dim	2021-04-07	6.6961233 7.3884935 439.042342629508 12.225	6.6961233	7.3884935	439.042342629508	12.225	2	1	0	0	Chisom basil onyekaba	170433698	f69eb215-578e-4742-8246-60cbee4b0460	2021-04-08T12:32:24		[]	submitted_via_web			1069
2021-04-07T12:42:33.383+01:00	2021-04-07T12:48:15.185+01:00	2021-04-07	chisom basil onyekaba	09056833017	Enugu	IGBO-ETITI	Community	Ugwuanyi family ejuona Ohebe-dim	2021-04-07	6.6965947 7.3886202 437.11083833620035 15.0	6.6965947	7.3886202	437.11083833620035	15.0	3	1	1	0	Chisom basil onyekaba	170433737	a4df12db-800e-49c6-b3c2-232abdabb1cf	2021-04-08T12:32:34		[]	submitted_via_web			1070
2021-04-07T12:48:19.676+01:00	2021-04-07T12:50:16.571+01:00	2021-04-07	chisom basil onyekaba	09056833017	Enugu	IGBO-ETITI	Community	Ezugwu omeke family ejuona Ohebe-dim	2021-04-07	6.6960301 7.38848 405.473946036603 11.3	6.6960301	7.38848	405.473946036603	11.3	2	3	0	0	Chisom basil onyekaba	170433744	9e46a7a1-f04a-4aa2-9a7d-b44c35f9b1dd	2021-04-08T12:32:35		[]	submitted_via_web			1071
2021-04-07T12:50:20.419+01:00	2021-04-07T12:52:25.107+01:00	2021-04-07	chisom basil onyekaba	09056833017	Enugu	IGBO-ETITI	Community	Umuanyi family ejuona Ohebe-dim	2021-04-07	6.6961918 7.3885423 435.1716777341867 15.0	6.6961918	7.3885423	435.1716777341867	15.0	1	1	0	0	Chisom basil onyekaba	170433770	ead01adf-4971-4dfb-801f-5bd1d11e009e	2021-04-08T12:32:44		[]	submitted_via_web			1072
2021-04-07T12:52:32.556+01:00	2021-04-07T12:54:53.999+01:00	2021-04-07	chisom basil onyekaba	09056833017	Enugu	IGBO-ETITI	Community	Edugwu Marcel family ejuona Ohebe-dim	2021-04-07	6.69606 7.3884989 376.7820812738357 15.0	6.69606	7.3884989	376.7820812738357	15.0	1	1	0	0	Chisom basil onyekaba	170433776	14d8fd14-7a43-42e5-88ef-4c677c50c6b2	2021-04-08T12:32:45		[]	submitted_via_web			1073
2021-04-07T15:43:34.166+01:00	2021-04-13T14:44:52.470+01:00	2021-04-07	chisom basil onyekaba	09056833017	Enugu	IGBO-ETITI	Community	Nnadi odoja family ejuona Ohebe-dim	2021-04-13	6.6793703 7.3749954 389.9859638390579 15.0	6.6793703	7.3749954	389.9859638390579	15.0	2	0	1	0	Chisom basil onyekaba	171655287	c504a418-2233-46f9-b76b-7d1759bd1892	2021-04-14T21:19:53		[]	submitted_via_web			1100
2021-04-07T15:44:17.814+01:00	2021-04-13T14:41:59.744+01:00	2021-04-07	chisom basil onyekaba	09056833017	Enugu	IGBO-ETITI	Community	Nnadi uboho family ejuona Ohebe-dim	2021-04-07	6.6726086 7.3791755 411.918862289953 2400.0	6.6726086	7.3791755	411.918862289953	2400.0	1	1	1	0	Chisom basil onyekaba	171655289	3bf7b5e4-a856-43ef-8609-19c0c7cafd87	2021-04-14T21:19:54		[]	submitted_via_web			1101
2021-04-07T15:44:44.701+01:00	2021-04-13T14:39:33.512+01:00	2021-04-07	chisom basil onyekaba	09056833017	Enugu	IGBO-ETITI	Community	Iwuagu Edwin family ejuona Ohebe-dim	2021-04-13	6.678512 7.3752072 411.918862289953 3.9	6.678512	7.3752072	411.918862289953	3.9	3	3	1	1	Chisom basil onyekaba	171655290	ee79529a-02ff-4b9b-b305-c1bfd8470476	2021-04-14T21:19:55		[]	submitted_via_web			1102
2021-04-13T11:06:54.829+01:00	2021-04-13T13:47:28.462+01:00	2021-04-13	chisom basil onyekaba	09056833017	Enugu	IGBO-ETITI	Community	Ignatius eworo family uwelle amakofia ukehe	2021-04-13	6.6791133 7.3745964 380.516 4.756	6.6791133	7.3745964	380.516	4.756	0	2	0	0	Chisom basil onyekaba	171655292	c48573b2-9cf5-4339-a3cb-1e886b627ba1	2021-04-14T21:19:56		[]	submitted_via_web			1103
2021-04-13T13:47:33.016+01:00	2021-04-13T13:51:14.073+01:00	2021-04-13	chisom basil onyekaba	09056833017	Enugu	IGBO-ETITI	Community	Marcel eworo family uwelle amakofia ukehe	2021-04-13	6.6792261 7.3746316 376.40123101129984 4.784	6.6792261	7.3746316	376.40123101129984	4.784	2	3	0	0	Chisom basil onyekaba	171655296	bc22cc24-a6c3-4d99-a7a2-cc7d9b58d622	2021-04-14T21:19:57		[]	submitted_via_web			1104
2021-04-13T13:51:34.737+01:00	2021-04-13T13:53:03.386+01:00	2021-04-13	chisom basil onyekaba	09056833017	Enugu	IGBO-ETITI	Community	Eworo Godwin family uwelle amakofia ukehe	2021-04-13	6.6804932 7.3749531 218.4433880484342 4.787	6.6804932	7.3749531	218.4433880484342	4.787	3	3	1	1	Chisom basil onyekaba	171655299	d84ebde9-1044-41fb-9062-9abd6c5c4afb	2021-04-14T21:19:59		[]	submitted_via_web			1105
2021-04-13T13:53:07.248+01:00	2021-04-13T13:55:27.422+01:00	2021-04-13	chisom basil onyekaba	09056833017	Enugu	IGBO-ETITI	Community	Me Michael's family ohiatu Ohebe-dim	2021-04-13	6.6790968 7.3745915 383.03848393933794 9.884	6.6790968	7.3745915	383.03848393933794	9.884	4	3	1	1	Chisom basil onyekaba	171655300	d21a11aa-b98d-4eda-bf5f-35d2a36ad850	2021-04-14T21:20:00		[]	submitted_via_web			1106
2021-04-13T13:55:38.402+01:00	2021-04-13T13:56:51.973+01:00	2021-04-13	chisom basil onyekaba	09056833017	Enugu	IGBO-ETITI	Community	Onah family ohiatu Ohebe-dim	2021-04-13	6.6791996 7.3746148 374.54586935229696 9.876	6.6791996	7.3746148	374.54586935229696	9.876	1	1	0	0	Chisom basil onyekaba	171655302	1084d8b0-45a6-47d7-b447-6fe88d04c802	2021-04-14T21:20:01		[]	submitted_via_web			1107
2021-04-13T14:10:36.026+01:00	2021-04-13T14:11:43.032+01:00	2021-04-13	chisom basil onyekaba	09056833017	Enugu	IGBO-ETITI	Community	Okenyi Jacob family ohiatu Ohebe-dim	2021-04-13	6.6789836 7.3746322 404.3746985133144 12.87	6.6789836	7.3746322	404.3746985133144	12.87	3	2	1	0	Chisom basil onyekaba	171655346	a95e0b09-1065-4030-843a-7d3debed4e60	2021-04-14T21:20:12		[]	submitted_via_web			1108
2021-04-13T13:56:56.269+01:00	2021-04-13T13:58:27.391+01:00	2021-04-13	chisom basil onyekaba	09056833017	Enugu	IGBO-ETITI	Community	Thademus isiana family ohiatu Ohebe-dim	2021-04-13	6.679088 7.3746978 380.4218961767452 9.87	6.679088	7.3746978	380.4218961767452	9.87	5	7	2	2	Chisom basil onyekaba	171655307	16b8ba39-f117-436d-a6ce-1395c4ce5959	2021-04-14T21:20:02		[]	submitted_via_web			1109
2021-04-13T13:58:31.465+01:00	2021-04-13T14:00:01.910+01:00	2021-04-13	chisom basil onyekaba	09056833017	Enugu	IGBO-ETITI	Community	Enyinna family uwelle amakofia ukehe	2021-04-13	6.6790651 7.374592 394.0758878813344 4.73	6.6790651	7.374592	394.0758878813344	4.73	1	1	0	0	Chisom basil onyekaba	171655309	7236bbd8-3d79-4c1e-b8fd-c120bc9a8bb4	2021-04-14T21:20:03		[]	submitted_via_web			1110
2021-04-13T14:00:05.231+01:00	2021-04-13T14:01:28.805+01:00	2021-04-13	chisom basil onyekaba	09056833017	Enugu	IGBO-ETITI	Community	Mrs. Virginia onuze family ohiatu Ohebe-dim	2021-04-13	6.6799139 7.3747921 270.9593383542693 9.843	6.6799139	7.3747921	270.9593383542693	9.843	3	2	0	0	Chisom basil onyekaba	171655311	b74b48e2-7a6c-4f8b-aea0-f304c88329cb	2021-04-14T21:20:05		[]	submitted_via_web			1111
2021-04-13T14:01:32.184+01:00	2021-04-13T14:02:56.327+01:00	2021-04-13	chisom basil onyekaba	09056833017	Enugu	IGBO-ETITI	Community	Onuze family ohiatu Ohebe-dim	2021-04-13	6.679214 7.3745895 377.0246113637477 9.824	6.679214	7.3745895	377.0246113637477	9.824	2	1	0	0	Chisom basil onyekaba	171655318	03bb6abf-601a-4322-a7d6-05ac74289d59	2021-04-14T21:20:06		[]	submitted_via_web			1112
2021-04-13T14:02:59.443+01:00	2021-04-13T14:04:34.180+01:00	2021-04-13	chisom basil onyekaba	09056833017	Enugu	IGBO-ETITI	Community	Attama agu family ohiatu Ohebe-dim	2021-04-13	6.6791307 7.3746887 366.09266618684995 13.268	6.6791307	7.3746887	366.09266618684995	13.268	2	3	0	0	Chisom basil onyekaba	171655322	02ae62b7-b992-4745-8640-4f39d2b3d517	2021-04-14T21:20:07		[]	submitted_via_web			1113
2021-04-13T14:04:37.059+01:00	2021-04-13T14:06:00.875+01:00	2021-04-13	chisom basil onyekaba	09056833017	Enugu	IGBO-ETITI	Community	Prof. Marcel agu family ohiatu Ohebe-dim	2021-04-13	6.6788957 7.3746395 429.07087947891057 11.522	6.6788957	7.3746395	429.07087947891057	11.522	1	1	0	0	Chisom basil onyekaba	171655325	6161bb2c-e910-4dcc-9621-7e3050bf93bb	2021-04-14T21:20:08		[]	submitted_via_web			1114
2021-04-13T14:06:04.137+01:00	2021-04-13T14:07:16.306+01:00	2021-04-13	chisom basil onyekaba	09056833017	Enugu	IGBO-ETITI	Community	Zedek family ohiatu Ohebe-dim	2021-04-13	6.6790216 7.3746572 387.5254353249501 12.4	6.6790216	7.3746572	387.5254353249501	12.4	1	1	0	0	Chisom basil onyekaba	171655330	03299a93-fb6f-413e-afe3-267e8d810f26	2021-04-14T21:20:09		[]	submitted_via_web			1115
2021-04-13T14:07:20.282+01:00	2021-04-13T14:08:42.739+01:00	2021-04-13	chisom basil onyekaba	09056833017	Enugu	IGBO-ETITI	Community	Ugwu amobi family ohiatu Ohebe-dim	2021-04-13	6.6790119 7.374672 390.37140798394086 11.493	6.6790119	7.374672	390.37140798394086	11.493	4	1	0	1	Chisom basil onyekaba	171655336	65b4ce1d-8d1a-4800-8d70-88ce67bebc04	2021-04-14T21:20:10		[]	submitted_via_web			1116
2021-04-13T14:08:45.999+01:00	2021-04-13T14:10:33.034+01:00	2021-04-13	chisom basil onyekaba	09056833017	Enugu	IGBO-ETITI	Community	Okenyi Clement family ohiatu Ohebe-dim	2021-04-13	6.6797324 7.3746769 311.6945291387112 12.352	6.6797324	7.3746769	311.6945291387112	12.352	2	1	0	0	Chisom basil onyekaba	171655340	e5792fa3-cde5-435b-8d2a-7e3a0e668be6	2021-04-14T21:20:11		[]	submitted_via_web			1117
2021-04-13T14:11:46.231+01:00	2021-04-13T14:13:16.103+01:00	2021-04-13	chisom basil onyekaba	09056833017	Enugu	IGBO-ETITI	Community	Zachariah ude family ohiatu Ohebe-dim	2021-04-13	6.6788965 7.3746231 404.7959659118798 12.86	6.6788965	7.3746231	404.7959659118798	12.86	2	2	1	0	Chisom basil onyekaba	171655349	b4af0e02-ff7c-4a46-9739-26818c584d00	2021-04-14T21:20:13		[]	submitted_via_web			1118
2021-04-13T14:13:19.323+01:00	2021-04-13T14:15:01.074+01:00	2021-04-13	chisom basil onyekaba	09056833017	Enugu	IGBO-ETITI	Community	Thomas amugiri family ohiatu Ohebe-dim	2021-04-13	6.6789481 7.3746087 405.49057614882355 12.847	6.6789481	7.3746087	405.49057614882355	12.847	1	0	0	0	Chisom basil onyekaba	171655352	7bc06ac9-e06b-4119-9221-13ae15c95b77	2021-04-14T21:20:14		[]	submitted_via_web			1119
2021-04-13T14:15:03.930+01:00	2021-04-13T14:17:59.066+01:00	2021-04-13	chisom basil onyekaba	09056833017	Enugu	IGBO-ETITI	Community	Ukenyi shop uwelle amakofia ukehe	2021-04-13	6.6792421 7.3746381 359.1706659181509 4.258	6.6792421	7.3746381	359.1706659181509	4.258	20	3	0	0	Chisom basil onyekaba	171655359	0cafc5ad-1438-487b-a924-5edbffc6a679	2021-04-14T21:20:15		[]	submitted_via_web			1120
2021-04-13T14:18:02.250+01:00	2021-04-13T14:19:50.955+01:00	2021-04-13	chisom basil onyekaba	09056833017	Enugu	IGBO-ETITI	Community	Nnadi euroro family uwelle amakofia ukehe	2021-04-13	6.6790434 7.3745929 396.1334553496764 4.174	6.6790434	7.3745929	396.1334553496764	4.174	2	2	0	0	Chisom basil onyekaba	171655364	6708d290-ad9d-4874-b096-cf3d4b2cb93d	2021-04-14T21:20:16		[]	submitted_via_web			1121
2021-04-13T14:19:54.044+01:00	2021-04-13T14:21:47.874+01:00	2021-04-13	chisom basil onyekaba	09056833017	Enugu	IGBO-ETITI	Community	Nnadi family uwelle amakofia ukehe	2021-04-13	6.6794068 7.3747618 314.8851479067138 4.08	6.6794068	7.3747618	314.8851479067138	4.08	1	1	0	0	Chisom basil onyekaba	171655365	59819228-0605-4de3-aa0a-04f91a56fc48	2021-04-14T21:20:17		[]	submitted_via_web			1122
2021-04-13T14:21:51.041+01:00	2021-04-13T14:24:23.285+01:00	2021-04-13	chisom basil onyekaba	09056833017	Enugu	IGBO-ETITI	Community	Okeke ilu shop ohiatu Ohebe-dim	2021-04-13	6.6789206 7.3746355 415.20925406410225 3.971	6.6789206	7.3746355	415.20925406410225	3.971	2	1	0	0	Chisom basil onyekaba	171655368	b50c7b0e-50e0-4da0-ae54-769f78e5c6b2	2021-04-14T21:20:18		[]	submitted_via_web			1123
2021-04-13T14:24:26.338+01:00	2021-04-13T14:26:53.522+01:00	2021-04-13	chisom basil onyekaba	09056833017	Enugu	IGBO-ETITI	Community	Ugbo quarters ohiatu Ohebe-dim	2021-04-13	6.6787511 7.3745445 445.56648084971573 3.9	6.6787511	7.3745445	445.56648084971573	3.9	11	4	0	0	Chisom basil onyekaba	171655371	54bc4e18-5853-4a36-bc39-4ab443e00429	2021-04-14T21:20:19		[]	submitted_via_web			1124
2021-04-13T14:26:56.467+01:00	2021-04-13T14:28:08.314+01:00	2021-04-13	chisom basil onyekaba	09056833017	Enugu	IGBO-ETITI	Community	Ibe ekwueme family ohiatu Ohebe-dim	2021-04-13	6.6786101 7.3744976 471.0172582290748 3.9	6.6786101	7.3744976	471.0172582290748	3.9	2	1	0	0	Chisom basil onyekaba	171655373	101737fd-337f-4078-93d9-29a7d7820262	2021-04-14T21:20:21		[]	submitted_via_web			1125
2021-04-13T14:28:11.745+01:00	2021-04-13T14:29:01.397+01:00	2021-04-13	chisom basil onyekaba	09056833017	Enugu	IGBO-ETITI	Community	Alias family ohiatu Ohebe-dim	2021-04-13	6.678938 7.3745367 416.19483639029306 3.9	6.678938	7.3745367	416.19483639029306	3.9	1	1	0	0	Chisom basil onyekaba	171655374	3ccd0eb9-d74b-4298-aeee-b3de3a111403	2021-04-14T21:20:22		[]	submitted_via_web			1126
2021-04-13T14:29:05.090+01:00	2021-04-13T14:30:06.690+01:00	2021-04-13	chisom basil onyekaba	09056833017	Enugu	IGBO-ETITI	Community	Ukwuja Marcel agu family ohiatu Ohebe-dim	2021-04-13	6.6789126 7.3745381 415.7212085221784 3.835	6.6789126	7.3745381	415.7212085221784	3.835	8	7	2	2	Chisom basil onyekaba	171655377	2dce036e-87d1-4612-a652-83b1da4dce69	2021-04-14T21:20:23		[]	submitted_via_web			1127
2021-04-13T14:30:09.748+01:00	2021-04-13T14:32:07.545+01:00	2021-04-13	chisom basil onyekaba	09056833017	Enugu	IGBO-ETITI	Community	Charles nwaelem family ohiatu Ohebe-dim	2021-04-13	6.6788189 7.374514 430.3454906472826 3.9	6.6788189	7.374514	430.3454906472826	3.9	3	3	1	0	Chisom basil onyekaba	171655379	0000893e-ca8a-4422-b00d-76e5670e1c36	2021-04-14T21:20:24		[]	submitted_via_web			1128
2021-04-13T14:32:10.716+01:00	2021-04-13T14:33:29.422+01:00	2021-04-13	chisom basil onyekaba	09056833017	Enugu	IGBO-ETITI	Community	Osita nwaelem family ohiatu Ohebe-dim	2021-04-13	6.6786166 7.3745412 547.2039975609076 3.9	6.6786166	7.3745412	547.2039975609076	3.9	2	2	0	0	Chisom basil onyekaba	171655380	01bf8852-cb74-4f70-98b3-5bed82331eed	2021-04-14T21:20:25		[]	submitted_via_web			1129
2021-04-13T14:33:33.102+01:00	2021-04-13T14:35:02.338+01:00	2021-04-13	chisom basil onyekaba	09056833017	Enugu	IGBO-ETITI	Community	Samson amugiri family ohiatu Ohebe-dim	2021-04-13	6.6788712 7.3746654 396.80690651301666 3.9	6.6788712	7.3746654	396.80690651301666	3.9	2	2	0	1	Chisom basil onyekaba	171655382	e456bf44-c2e9-47e0-918a-80ce610c62f4	2021-04-14T21:20:26		[]	submitted_via_web			1130
2021-03-24T10:28:33.607+01:00	2021-04-17T21:52:08.657+01:00	2021-03-24	Ugwuja Foster Sochima	07034587177	Enugu	IGBO-ETITI	School	Ujoma Technical and Vocational College, Ozalla	2021-03-31	6.7291899 7.4015937 462.9661307538024 3393.0	6.7291899	7.4015937	462.9661307538024	3393.0	35	30	3	1	Ugwuja Foster Sochima	172165065	f223d1d0-2456-42e1-972f-41e12a600724	2021-04-17T20:52:53		[]	submitted_via_web			1174
2021-04-06T11:22:21.765+01:00	2021-04-17T21:58:00.736+01:00	2021-04-06	Ugwuja Foster Sochima	07034587177	Enugu	IGBO-ETITI	Community	Ejike Chikaima's family, Mkpuruadada community, Ohodo	2021-04-06	6.7581315 7.4174937 0.0 2683.0	6.7581315	7.4174937	0.0	2683.0	3	3	0	1	Ugwuja Foster Sochima	172165385	540a6396-7021-4731-93a2-cc1a0ea0d410	2021-04-17T20:58:26		[]	submitted_via_web			1175
2021-04-08T10:20:53.225+01:00	2021-04-17T22:01:33.434+01:00	2021-04-08	Ugwuja Foster Sochima	07034587177	Enugu	IGBO-ETITI	Community	Ugwuogbu family, mkpuruadada community, ohodo	2021-04-08	6.7581315 7.4174937 0.0 2683.0	6.7581315	7.4174937	0.0	2683.0	0	3	0	0	Ugwuja Foster Sochima	172165683	57676c1d-03f7-41e2-8ce6-1d985ebc6d12	2021-04-17T21:06:04		[]	submitted_via_web			1176
2021-04-08T10:25:06.610+01:00	2021-04-17T22:03:26.708+01:00	2021-04-08	Ugwuja Foster Sochima	07034587177	Enugu	IGBO-ETITI	Community	Attama family, mkpuruadada community, Ohodo	2021-04-08	6.7581315 7.4174937 0.0 2683.0	6.7581315	7.4174937	0.0	2683.0	3	3	0	0	Ugwuja Foster Sochima	172165684	b36ba194-1a77-44fb-88ed-81823e1d28b1	2021-04-17T21:06:04		[]	submitted_via_web			1177
2021-04-08T10:32:49.294+01:00	2021-04-17T22:05:32.149+01:00	2021-04-08	Ugwuja Foster Sochima	07034587177	Enugu	IGBO-ETITI	Community	Umugwuogbu family Mkpuruadada community, Ohodo	2021-04-08	6.7581315 7.4174937 0.0 2683.0	6.7581315	7.4174937	0.0	2683.0	2	1	0	0	Ugwuja Foster Sochima	172165685	a334dbe6-5dda-4261-933a-b8eb493dabdb	2021-04-17T21:06:05		[]	submitted_via_web			1178
2021-04-08T10:56:30.006+01:00	2021-04-17T22:09:02.723+01:00	2021-04-08	Ugwuja Foster Sochima	07034587177	Enugu	IGBO-ETITI	Community	Ezugu family, mkpuruadada community, Ohodo	2021-04-09	6.7581315 7.4174937 0.0 2683.0	6.7581315	7.4174937	0.0	2683.0	1	1	0	0	Ugwuja Foster Sochima	172165786	0625a8cc-1dbb-49c3-a3fc-23e4a90113f4	2021-04-17T21:09:24		[]	submitted_via_web			1179
2021-04-08T10:43:05.019+01:00	2021-04-17T22:12:16.402+01:00	2021-04-08	Ugwuja Foster Sochima	07034587177	Enugu	IGBO-ETITI	Community	Charles Eze family, mkpuruadada, Ohodo	2021-04-09	6.7581315 7.4174937 0.0 2683.0	6.7581315	7.4174937	0.0	2683.0	1	4	0	0	Ugwuja Foster Sochima	172165915	a37924b6-708d-454b-8460-9e9f28c481a5	2021-04-17T21:12:38		[]	submitted_via_web			1180
2021-04-21T12:01:30.190+01:00	2021-04-23T20:01:08.596+01:00	2021-04-21	Ugwuja Foster Sochima	07034587177	Enugu	IGBO-ETITI	Community	Ishiwu Stanley Family, Ohodo	2021-04-21	6.7399651 7.4063159 515.0794394642793 2497.0	6.7399651	7.4063159	515.0794394642793	2497.0	1	2	0	0	Ugwuja Foster Sochima	173366602	3581f7e9-2b77-4f61-8fb4-d1302b6648ba	2021-04-23T19:04:41		[]	submitted_via_web			1191
2021-04-21T12:03:34.050+01:00	2021-04-23T20:02:39.985+01:00	2021-04-21	Ugwuja Foster Sochima	07034587177	Enugu	IGBO-ETITI	Community	Agbo Raymond Family, Uwelu Village, Ohodo	2021-04-21	6.7399651 7.4063159 515.0794394642793 2497.0	6.7399651	7.4063159	515.0794394642793	2497.0	1	3	0	0	Ugwuja Foster Sochima	173366605	6bfbf284-f246-4317-9aea-942e01795160	2021-04-23T19:04:42		[]	submitted_via_web			1192
2021-04-21T10:54:14.019+01:00	2021-04-23T20:04:25.167+01:00	2021-04-21	Ugwuja Foster Sochima	07034587177	Enugu	IGBO-ETITI	Community	Orie Market, Ohodo	2021-04-23	6.7570843 7.4189855 515.0794394642793 2567.0	6.7570843	7.4189855	515.0794394642793	2567.0	181	396	0	0	Ugwuja Foster Sochima	173366600	450d436b-bf85-426f-bdb5-6203b88cda9a	2021-04-23T19:04:40		[]	submitted_via_web			1193
2021-04-18T16:54:47.432+01:00	2021-04-18T16:59:22.028+01:00	2021-04-18	Chiekezikam Roland	08146121580	Enugu	IGBO-ETITI	Community	Aku	2021-04-18	6.7006421 7.3243068 322.38332389019865 4.8	6.7006421	7.3243068	322.38332389019865	4.8	0	1	0	0	Chiekezikam Roland	172260128	4540e148-eace-4388-87d0-c8922cc18dcd	2021-04-18T15:59:25		[]	submitted_via_web			1194
2021-04-18T17:01:15.001+01:00	2021-04-18T17:06:48.032+01:00	2021-04-18	Chiekezikam Roland	08146121580	Enugu	IGBO-ETITI	Community	Aku	2021-04-18	6.7008072 7.3240999 310.69780536916403 4.833	6.7008072	7.3240999	310.69780536916403	4.833	2	2	0	0	Chiekezikam Roland	172260788	8acdf112-642f-4470-9cd3-12772b493cc6	2021-04-18T16:06:56		[]	submitted_via_web			1195
2021-04-18T17:07:28.081+01:00	2021-04-18T17:13:10.778+01:00	2021-04-18	Chiekezikam Roland	08146121580	Enugu	IGBO-ETITI	Community	Aku	2021-04-18	6.701103 7.3234836 303.8977915187918 4.583	6.701103	7.3234836	303.8977915187918	4.583	2	4	0	1	Chiekezikam Roland	172261172	17728a9c-ca1e-4625-9b0b-4bf1ef766146	2021-04-18T16:13:17		[]	submitted_via_web			1196
2021-04-18T17:13:20.989+01:00	2021-04-18T17:19:52.558+01:00	2021-04-18	Chiekezikam Roland	08146121580	Enugu	IGBO-ETITI	Community	Aku	2021-04-18	6.7007542 7.3227661 306.2826651103884 4.78	6.7007542	7.3227661	306.2826651103884	4.78	0	1	0	0	Chiekezikam Roland	172268129	764983d8-0e0c-4329-8bb5-3251872199a0	2021-04-18T17:24:12		[]	submitted_via_web			1197
2021-04-18T17:22:47.335+01:00	2021-04-18T17:27:09.499+01:00	2021-04-18	Chiekezikam Roland	08146121580	Enugu	IGBO-ETITI	Community	Aku	2021-04-18	6.7006562 7.3223463 296.29671676261563 4.85	6.7006562	7.3223463	296.29671676261563	4.85	1	0	0	0	Chiekezikam Roland	172268131	b576ab93-2a1e-47af-b35d-deb2b47f947f	2021-04-18T17:24:13		[]	submitted_via_web			1198
2021-04-18T17:27:21.108+01:00	2021-04-18T17:34:01.847+01:00	2021-04-18	Chiekezikam Roland	08146121580	Enugu	IGBO-ETITI	Community	Aku	2021-04-18	6.7007277 7.322476 311.8938933993106 4.86	6.7007277	7.322476	311.8938933993106	4.86	2	0	0	0	Chiekezikam Roland	172268136	dabd6800-9c6b-412c-a0af-3587f1c9ed49	2021-04-18T17:24:13		[]	submitted_via_web			1199
2021-04-18T17:34:34.220+01:00	2021-04-18T17:39:24.284+01:00	2021-04-18	Chiekezikam Roland	08146121580	Enugu	IGBO-ETITI	Community	Aku	2021-04-18	6.7009405 7.321999 313.12797971560207 4.88	6.7009405	7.321999	313.12797971560207	4.88	1	3	0	0	Chiekezikam Roland	172268138	3a83d3a4-c79c-442e-8be4-2b26d131fd2a	2021-04-18T17:24:14		[]	submitted_via_web			1200
2021-04-18T17:39:40.277+01:00	2021-04-18T17:43:52.253+01:00	2021-04-18	Chiekezikam Roland	08146121580	Enugu	IGBO-ETITI	Community	Aku	2021-04-18	6.7011084 7.3223458 314.05862039470134 4.885	6.7011084	7.3223458	314.05862039470134	4.885	1	2	0	0	Chiekezikam Roland	172268141	201bf9a0-c48b-4bb0-bfee-96a620e46062	2021-04-18T17:24:15		[]	submitted_via_web			1201
2021-04-18T17:44:11.368+01:00	2021-04-18T17:56:04.007+01:00	2021-04-18	Chiekezikam Roland	08146121580	Enugu	IGBO-ETITI	Community	Aku	2021-04-18	6.7011374 7.321475 318.101533133108 4.666	6.7011374	7.321475	318.101533133108	4.666	2	2	0	0	Chiekezikam Roland	172268143	7d64074f-829d-494e-9654-838792665917	2021-04-18T17:24:16		[]	submitted_via_web			1202
2021-04-18T17:56:08.776+01:00	2021-04-18T18:14:10.474+01:00	2021-04-18	Chiekezikam Roland	08146121580	Enugu	IGBO-ETITI	Community	Aku	2021-04-18	6.7019615 7.3211851 227.4106756607172 5.0	6.7019615	7.3211851	227.4106756607172	5.0	6	0	0	0	Chiekezikam Roland	172268146	87dca657-bb0a-4694-97ba-8fc1032177ad	2021-04-18T17:24:17		[]	submitted_via_web			1203
2021-04-18T18:14:19.318+01:00	2021-04-18T18:19:01.737+01:00	2021-04-18	Chiekezikam Roland	08146121580	Enugu	IGBO-ETITI	Community	Aku	2021-04-18	6.7009304 7.3208183 371.48850899961633 4.78	6.7009304	7.3208183	371.48850899961633	4.78	0	3	0	0	Chiekezikam Roland	172268148	2872bcdd-3d47-42af-b0b7-f11c5b544349	2021-04-18T17:24:17		[]	submitted_via_web			1204
2021-04-18T18:19:10.634+01:00	2021-04-18T18:32:14.307+01:00	2021-04-18	Chiekezikam Roland	08146121580	Enugu	IGBO-ETITI	Community	Aku	2021-04-18	6.7003611 7.3205736 359.852093207069 4.933	6.7003611	7.3205736	359.852093207069	4.933	1	4	0	0	Chiekezikam Roland	172269843	b9410f03-2c73-46f5-bf7d-08acd789eeda	2021-04-18T17:43:17		[]	submitted_via_web			1205
2021-04-16T13:06:39.237+01:00	2021-04-16T14:19:26.461+01:00	2021-04-16	chisom basil onyekaba	09056833017	Enugu	IGBO-ETITI	Community	Omeke isreal family ikollo Ani ikollo	2021-04-16	6.6777509 7.3670281 319.559120685832 3.9	6.6777509	7.3670281	319.559120685832	3.9	2	2	1	1	Chisom basil onyekaba	172272751	e2f27745-a2aa-4084-8ae2-f1f34cf3e387	2021-04-18T18:17:03		[]	submitted_via_web			1206
2021-04-16T14:19:31.309+01:00	2021-04-16T14:21:28.593+01:00	2021-04-16	chisom basil onyekaba	09056833017	Enugu	IGBO-ETITI	Community	Agada onike family ikollo Ani ikollo	2021-04-16	6.67769 7.3670442 339.5169227136751 3.9	6.67769	7.3670442	339.5169227136751	3.9	3	3	0	0	Chisom basil onyekaba	172272754	177b8564-74d3-4120-a89c-407fb43a4990	2021-04-18T18:17:03		[]	submitted_via_web			1207
2021-04-16T14:21:36.604+01:00	2021-04-16T14:23:16.715+01:00	2021-04-16	chisom basil onyekaba	09056833017	Enugu	IGBO-ETITI	Community	Agada family ikollo Ani ikollo	2021-04-16	6.6772794 7.3669433 525.602776116846 3.9	6.6772794	7.3669433	525.602776116846	3.9	4	4	1	0	Chisom basil onyekaba	172272756	0d024dd5-6bdd-4375-98e6-90c4f407cf1c	2021-04-18T18:17:04		[]	submitted_via_web			1208
2021-04-16T14:23:22.649+01:00	2021-04-16T14:25:24.197+01:00	2021-04-16	chisom basil onyekaba	09056833017	Enugu	IGBO-ETITI	Community	Oluka Emmanuel family ikollo Ani ikollo	2021-04-16	6.6777444 7.3670476 336.2381719373383 2.815	6.6777444	7.3670476	336.2381719373383	2.815	2	2	0	0	Chisom basil onyekaba	172272758	f07b1705-b2a7-4b79-b592-f1845c3f4b65	2021-04-18T18:17:05		[]	submitted_via_web			1209
2021-04-16T14:25:28.887+01:00	2021-04-16T14:27:05.251+01:00	2021-04-16	chisom basil onyekaba	09056833017	Enugu	IGBO-ETITI	Community	Egwu Godwin family Ikollo Ani ikollo	2021-04-16	6.6786546 7.3670384 39.68789741088366 3.9	6.6786546	7.3670384	39.68789741088366	3.9	0	2	0	0	Chisom basil onyekaba	172272760	f5bc0916-0295-4cd2-ad74-840125aa30f1	2021-04-18T18:17:06		[]	submitted_via_web			1210
2021-04-16T14:27:14.089+01:00	2021-04-16T14:30:20.782+01:00	2021-04-16	chisom basil onyekaba	09056833017	Enugu	IGBO-ETITI	Community	Courtage hospital Ohebe-dim	2021-04-16	6.6777775 7.3670779 350.7527961548133 10.44	6.6777775	7.3670779	350.7527961548133	10.44	8	10	1	2	Chisom basil onyekaba	172272762	c4838e99-d8e5-41b4-93c4-9e604ed02c65	2021-04-18T18:17:06		[]	submitted_via_web			1211
2021-04-16T14:30:24.842+01:00	2021-04-16T14:33:03.302+01:00	2021-04-16	chisom basil onyekaba	09056833017	Enugu	IGBO-ETITI	Community	Ugwu family ogbeke Ohebe-dim	2021-04-16	6.6772411 7.3668682 480.2134883155177 15.0	6.6772411	7.3668682	480.2134883155177	15.0	3	5	0	0	Chisom basil onyekaba	172272764	445fac0d-5389-44ca-a86d-e5d550223339	2021-04-18T18:17:07		[]	submitted_via_web			1212
2021-04-16T14:33:06.756+01:00	2021-04-16T14:35:34.009+01:00	2021-04-16	chisom basil onyekaba	09056833017	Enugu	IGBO-ETITI	Community	Onosike family ogbeke Ohebe-dim	2021-04-16	6.6778091 7.3668907 330.7648850038135 8.666	6.6778091	7.3668907	330.7648850038135	8.666	5	1	0	0	Chisom basil onyekaba	172272766	7ce138e6-e866-4240-90f3-ad78f6e6d129	2021-04-18T18:17:09		[]	submitted_via_web			1213
2021-04-16T14:35:39.248+01:00	2021-04-16T14:38:42.901+01:00	2021-04-16	chisom basil onyekaba	09056833017	Enugu	IGBO-ETITI	Community	Amadi Kelvin family ogbeke Ohebe-dim	2021-04-16	6.6746722 7.366011 1112.9299403687423 13.707	6.6746722	7.366011	1112.9299403687423	13.707	3	3	1	1	Chisom basil onyekaba	172272767	234ab72c-d4a5-4559-8889-57079a3d7188	2021-04-18T18:17:10		[]	submitted_via_web			1214
2021-04-16T14:38:46.141+01:00	2021-04-16T14:41:38.682+01:00	2021-04-16	chisom basil onyekaba	09056833017	Enugu	IGBO-ETITI	Community	Amadi lius family ogbeke Ohebe-dim	2021-04-16	6.6765224 7.3673025 763.0609719060412 7.0	6.6765224	7.3673025	763.0609719060412	7.0	0	2	0	1	Chisom basil onyekaba	172272769	115580af-091c-4527-8f0a-420ffc0d1fa0	2021-04-18T18:17:10		[]	submitted_via_web			1215
2021-04-16T14:41:42.202+01:00	2021-04-16T14:45:21.377+01:00	2021-04-16	chisom basil onyekaba	09056833017	Enugu	IGBO-ETITI	Community	Paul amadi family ogbeke Ohebe-dim	2021-04-16	6.6774166 7.3669188 435.6421655095652 5.07	6.6774166	7.3669188	435.6421655095652	5.07	1	1	0	0	Chisom basil onyekaba	172272770	6005918f-cabe-489a-884c-f6e0d5a8317a	2021-04-18T18:17:11		[]	submitted_via_web			1216
2021-04-16T14:45:25.892+01:00	2021-04-16T14:48:33.997+01:00	2021-04-16	chisom basil onyekaba	09056833017	Enugu	IGBO-ETITI	Community	Amadi basil family ogbeke Ohebe-dim	2021-04-16	6.6782422 7.367058 213.41386863631996 4.116	6.6782422	7.367058	213.41386863631996	4.116	4	3	0	1	Chisom basil onyekaba	172272771	9c4331be-5937-4e98-a11e-f35c5aa7713f	2021-04-18T18:17:12		[]	submitted_via_web			1217
2021-04-16T14:48:38.592+01:00	2021-04-16T14:50:09.766+01:00	2021-04-16	chisom basil onyekaba	09056833017	Enugu	IGBO-ETITI	Community	Amadi ekeoha family ogbeke Ohebe-dim	2021-04-16	6.6775132 7.3669623 375.63040710148675 10.119	6.6775132	7.3669623	375.63040710148675	10.119	2	1	0	0	Chisom basil onyekaba	172272772	a4f66b85-0bea-4ee0-ab26-0294e503ff15	2021-04-18T18:17:13		[]	submitted_via_web			1218
2021-04-16T14:50:14.812+01:00	2021-04-16T14:51:41.480+01:00	2021-04-16	chisom basil onyekaba	09056833017	Enugu	IGBO-ETITI	Community	Amadi family ogbeke Ohebe-dim	2021-04-16	6.6770795 7.3671408 481.27924768457433 12.859	6.6770795	7.3671408	481.27924768457433	12.859	3	1	0	0	Chisom basil onyekaba	172272773	9092c739-934e-4e05-980e-3647a866f09e	2021-04-18T18:17:14		[]	submitted_via_web			1219
2021-04-16T14:51:44.786+01:00	2021-04-16T14:54:31.161+01:00	2021-04-16	chisom basil onyekaba	09056833017	Enugu	IGBO-ETITI	Community	Amadi Julius family ogbeke Ohebe-dim	2021-04-16	6.6773275 7.3665241 531.0042092512261 13.297	6.6773275	7.3665241	531.0042092512261	13.297	3	3	0	1	Chisom basil onyekaba	172272774	93db3ef5-9b99-49a8-bbcf-640ad7a8a2b9	2021-04-18T18:17:15		[]	submitted_via_web			1220
2021-04-16T14:54:34.476+01:00	2021-04-16T14:55:52.922+01:00	2021-04-16	chisom basil onyekaba	09056833017	Enugu	IGBO-ETITI	Community	Alufe family ogbeke Ohebe-dim	2021-04-16	6.6777891 7.3670817 366.56205889567997 3.9	6.6777891	7.3670817	366.56205889567997	3.9	1	1	0	0	Chisom basil onyekaba	172272776	2bc01f6b-17a5-4306-b4c2-13ee6904c22e	2021-04-18T18:17:15		[]	submitted_via_web			1221
2021-04-16T14:55:55.973+01:00	2021-04-16T14:57:54.545+01:00	2021-04-16	chisom basil onyekaba	09056833017	Enugu	IGBO-ETITI	Community	Obute family ogbeke Ohebe-dim	2021-04-16	6.6776779 7.3671296 351.79381834492506 11.3	6.6776779	7.3671296	351.79381834492506	11.3	2	3	0	0	Chisom basil onyekaba	172272777	36aa0141-b7d4-47eb-8b65-24e36a83f241	2021-04-18T18:17:16		[]	submitted_via_web			1222
2021-04-16T14:57:57.898+01:00	2021-04-16T14:59:22.218+01:00	2021-04-16	chisom basil onyekaba	09056833017	Enugu	IGBO-ETITI	Community	Nwala family ogbeke Ohebe-dim	2021-04-16	6.6777199 7.3670478 325.0105562103219 3.9	6.6777199	7.3670478	325.0105562103219	3.9	3	3	2	1	Chisom basil onyekaba	172272780	442d257d-5930-46e0-ad22-17eb43fbbd53	2021-04-18T18:17:17		[]	submitted_via_web			1223
2021-04-16T14:59:25.647+01:00	2021-04-16T15:01:19.014+01:00	2021-04-16	chisom basil onyekaba	09056833017	Enugu	IGBO-ETITI	Community	Odo family ogbeke Ohebe-dim	2021-04-16	6.6775789 7.3670425 397.83478610617544 3.9	6.6775789	7.3670425	397.83478610617544	3.9	2	3	0	1	Chisom basil onyekaba	172272783	f0e38653-eb7b-41ec-ad23-ad8ca4e01e06	2021-04-18T18:17:18		[]	submitted_via_web			1224
2021-04-16T15:12:34.745+01:00	2021-04-16T15:21:16.147+01:00	2021-04-16	chisom basil onyekaba	09056833017	Enugu	IGBO-ETITI	Community	Malachy family ikollo Ani ikollo	2021-04-16	6.6773758 7.3665206 365.6796365479979 3.9	6.6773758	7.3665206	365.6796365479979	3.9	3	3	1	0	Chisom basil onyekaba	172272786	bc08408a-3439-4a51-9ab0-f3aa5c1ffab0	2021-04-18T18:17:19		[]	submitted_via_web			1225
2021-04-16T15:21:24.220+01:00	2021-04-16T15:26:47.450+01:00	2021-04-16	chisom basil onyekaba	09056833017	Enugu	IGBO-ETITI	Community	Victor's family ikollo Ani ikollo	2021-04-16	6.6771904 7.3670056 386.2481141322433 3.9	6.6771904	7.3670056	386.2481141322433	3.9	2	2	0	0	Chisom basil 3	172272788	277315ec-33b5-413d-b972-0ad5c6e1659d	2021-04-18T18:17:19		[]	submitted_via_web			1226
2021-04-16T15:26:52.016+01:00	2021-04-16T15:29:07.925+01:00	2021-04-16	chisom basil onyekaba	09056833017	Enugu	IGBO-ETITI	Community	Ekwueme family ikollo Ani ikollo	2021-04-16	6.6772652 7.3665041 385.46004045497466 3.9	6.6772652	7.3665041	385.46004045497466	3.9	10	9	2	2	Chisom basil onyekaba	172272789	89d52e7c-5c86-4de6-a16d-5d6a2c3b9038	2021-04-18T18:17:20		[]	submitted_via_web			1227
2021-04-16T15:29:25.592+01:00	2021-04-16T15:33:22.827+01:00	2021-04-16	chisom basil onyekaba	09056833017	Enugu	IGBO-ETITI	Community	Okike family umukwu Ani ikollo	2021-04-16	6.6768876 7.3660331 352.1507657536022 3.9	6.6768876	7.3660331	352.1507657536022	3.9	0	2	0	0	Chisom basil onyekaba	172272790	a8a086a0-c0d2-49d5-8f87-8fbe06e5e105	2021-04-18T18:17:21		[]	submitted_via_web			1228
2021-04-16T15:36:48.641+01:00	2021-04-16T15:38:38.458+01:00	2021-04-16	chisom basil onyekaba	09056833017	Enugu	IGBO-ETITI	Community	Odoh family ikollo Ani ikollo	2021-04-16	6.6768828 7.3662605 324.16872393376474 3.9	6.6768828	7.3662605	324.16872393376474	3.9	1	1	0	0	Chisom basil onyekaba	172272794	5bfed78f-b243-4bdb-8dcd-e6c2a6706c56	2021-04-18T18:17:22		[]	submitted_via_web			1229
2021-04-16T15:38:43.492+01:00	2021-04-16T15:47:39.414+01:00	2021-04-16	chisom basil onyekaba	09056833017	Enugu	IGBO-ETITI	Community	Umuigbo family ikollo Ani ikollo	2021-04-16	6.6768702 7.3659938 360.9826253885153 3.9	6.6768702	7.3659938	360.9826253885153	3.9	1	2	0	0	Chisom basil onyekaba	172272798	004d2b78-2a39-49a0-bc01-523dcafe7084	2021-04-18T18:17:23		[]	submitted_via_web			1230
2021-04-16T15:57:34.668+01:00	2021-04-16T15:59:46.264+01:00	2021-04-16	chisom basil onyekaba	09056833017	Enugu	IGBO-ETITI	Community	Orie ikollo market ikollo	2021-04-16	6.6756119 7.3658154 370.04163808549896 3.9	6.6756119	7.3658154	370.04163808549896	3.9	15	20	1	1	Chisom basil onyekaba	172272800	ed486715-dc85-4625-8800-4d3d03e91db3	2021-04-18T18:17:23		[]	submitted_via_web			1231
2021-04-20T16:27:29.686+01:00	2021-04-20T16:36:50.513+01:00	2021-04-20	Chiekezikam Roland	08146121580	Enugu	IGBO-ETITI	Community	Aku	2021-04-20	6.7048375 7.3251171 321.5388981655418 4.82	6.7048375	7.3251171	321.5388981655418	4.82	0	2	0	0	Chiekezikam Roland	172665611	8c2228e5-8181-4f46-833a-7f7d2bf202a9	2021-04-20T16:02:44		[]	submitted_via_web			1258
2021-04-20T16:37:26.776+01:00	2021-04-20T16:52:15.371+01:00	2021-04-20	Chiekezikam Roland	08146121580	Enugu	IGBO-ETITI	Community	Aku	2021-04-20	6.7063893 7.3234526 316.87586651563623 4.94	6.7063893	7.3234526	316.87586651563623	4.94	2	1	0	0	Chiekezikam Roland	172665615	60d72423-8616-4f6f-a042-c56384b06e91	2021-04-20T16:02:45		[]	submitted_via_web			1259
2021-04-20T16:52:26.567+01:00	2021-04-20T17:04:15.567+01:00	2021-04-20	Chiekezikam Roland	08146121580	Enugu	IGBO-ETITI	Community	Aku	2021-04-20	6.7072532 7.3245953 153.06144513174584 9.3	6.7072532	7.3245953	153.06144513174584	9.3	1	0	0	0	Chiekezikam Roland	172666077	5b18dfb3-3f48-4d55-895d-eed8f3a19cea	2021-04-20T16:04:18		[]	submitted_via_web			1260
2021-04-20T17:04:20.457+01:00	2021-04-20T17:05:12.775+01:00	2021-04-20	Chiekezikam Roland	08146121580	Enugu	IGBO-ETITI	Community	Aku	2021-04-20	6.7062549 7.3241029 189.50891402200173 7.933	6.7062549	7.3241029	189.50891402200173	7.933	1	0	0	0	Chiekezikam Roland	172669802	83065c92-9a39-4671-903e-9a1673434150	2021-04-20T16:17:15		[]	submitted_via_web			1261
2021-04-20T17:05:30.275+01:00	2021-04-20T17:12:25.021+01:00	2021-04-20	Chiekezikam Roland	08146121580	Enugu	IGBO-ETITI	Community	Aku	2021-04-20	6.7068385 7.3247854 189.41995846202602 4.98	6.7068385	7.3247854	189.41995846202602	4.98	1	2	0	0	Chiekezikam Roland	172669807	4ab8d8af-02c1-4ddc-b3e4-931c7242e7b3	2021-04-20T16:17:15		[]	submitted_via_web			1262
2021-04-20T17:12:33.726+01:00	2021-04-20T17:16:13.480+01:00	2021-04-20	Chiekezikam Roland	08146121580	Enugu	IGBO-ETITI	Community	Aku	2021-04-20	6.7067975 7.3260185 319.81733957250435 4.52	6.7067975	7.3260185	319.81733957250435	4.52	0	1	0	0	Chiekezikam Roland	172669809	b129d883-44ad-475c-802f-739f3617c210	2021-04-20T16:17:16		[]	submitted_via_web			1263
2021-04-21T16:17:44.789+01:00	2021-04-21T16:32:35.037+01:00	2021-04-21	Chiekezikam Roland	08146121580	Enugu	IGBO-ETITI	Community	Ikolo	2021-04-21	6.6712236 7.3718781 366.78965938792135 4.973	6.6712236	7.3718781	366.78965938792135	4.973	1	4	0	0	Chiekezikam Roland	172915817	267494d4-ce3a-47d3-9724-a6aeb02056e4	2021-04-21T16:49:40		[]	submitted_via_web			1286
2021-04-21T16:33:32.155+01:00	2021-04-21T16:53:01.546+01:00	2021-04-21	Chiekezikam Roland	08146121580	Enugu	IGBO-ETITI	Community	Ochima	2021-04-21	6.6706867 7.3720117 372.0360081693456 4.8	6.6706867	7.3720117	372.0360081693456	4.8	3	2	2	1	Chiekezikam Roland	172915820	8dae3a07-1ef0-4412-87a3-ad6e2ff88973	2021-04-21T16:49:41		[]	submitted_via_web			1287
2021-04-21T16:43:25.634+01:00	2021-04-21T16:52:42.285+01:00	2021-04-21	Chiekezikam Roland	08146121580	Enugu	IGBO-ETITI	Community	Ochima	2021-04-21	6.6702473 7.3724571 381.9582857233912 4.78	6.6702473	7.3724571	381.9582857233912	4.78	3	0	0	0	Chiekezikam Roland	172915822	520a040c-29c8-4931-9f58-85a28bb2ceea	2021-04-21T16:49:42		[]	submitted_via_web			1288
2021-04-21T16:57:42.664+01:00	2021-04-21T16:59:21.694+01:00	2021-04-21	Chiekezikam Roland	08146121580	Enugu	IGBO-ETITI	Community	Ikolo	2021-04-21	6.6719747 7.3714204 344.7747032379269 4.966	6.6719747	7.3714204	344.7747032379269	4.966	3	1	0	0	Chiekezikam Roland	172915826	aea142c4-01c1-4b7e-8c18-f2c629cd471d	2021-04-21T16:49:42		[]	submitted_via_web			1289
2021-04-21T16:59:32.662+01:00	2021-04-21T17:08:46.442+01:00	2021-04-21	Chiekezikam Roland	08146121580	Enugu	IGBO-ETITI	Community	Ikolo	2021-04-21	6.672879 7.3698286 349.2499546468523 4.68	6.672879	7.3698286	349.2499546468523	4.68	2	6	0	0	Chiekezikam Roland	172915831	73129b7f-2527-4033-a233-78a17b4b1c29	2021-04-21T16:49:44		[]	submitted_via_web			1290
2021-04-21T17:08:52.920+01:00	2021-04-21T17:14:57.950+01:00	2021-04-21	Chiekezikam Roland	08146121580	Enugu	IGBO-ETITI	Community	Ikolo	2021-04-21	6.6728024 7.3695959 349.1895687570275 4.98	6.6728024	7.3695959	349.1895687570275	4.98	1	1	0	0	Chiekezikam Roland	172915834	be0ca2ab-ac23-44a8-9bbe-64d07261cdc0	2021-04-21T16:49:44		[]	submitted_via_web			1291
2021-04-21T17:19:39.167+01:00	2021-04-21T17:28:32.965+01:00	2021-04-21	Chiekezikam Roland	08146121580	Enugu	IGBO-ETITI	Community	I kolo	2021-04-21	6.6744083 7.3669455 337.5963395379328 4.666	6.6744083	7.3669455	337.5963395379328	4.666	5	2	0	0	Chiekezikam Roland	172915836	58b2b18b-547b-499a-8877-be7d446cfc11	2021-04-21T16:49:45		[]	submitted_via_web			1292
2021-04-21T17:28:47.304+01:00	2021-04-21T17:31:00.699+01:00	2021-04-21	Chiekezikam Roland	08146121580	Enugu	IGBO-ETITI	Community	Ikolo	2021-04-21	6.6750319 7.3670466 351.59211050337206 4.66	6.6750319	7.3670466	351.59211050337206	4.66	0	2	0	0	Chiekezikam Roland	172915840	4735a778-c238-49f1-97b4-b08002841315	2021-04-21T16:49:46		[]	submitted_via_web			1293
2021-04-21T17:31:05.375+01:00	2021-04-21T17:39:11.895+01:00	2021-04-21	Chiekezikam Roland	08146121580	Enugu	IGBO-ETITI	Community	Ikolo	2021-04-21	6.6753302 7.3668497 350.08956502121924 4.84	6.6753302	7.3668497	350.08956502121924	4.84	1	3	0	0	Chiekezikam Roland	172915844	fe2c5b43-759f-458f-8331-fd9dab61a4cd	2021-04-21T16:49:46		[]	submitted_via_web			1294
2021-04-21T17:39:20.369+01:00	2021-04-21T17:48:36.862+01:00	2021-04-21	Chiekezikam Roland	08146121580	Enugu	IGBO-ETITI	Community	Ikolo	2021-04-21	6.6773432 7.3637504 345.8242235942128 4.78	6.6773432	7.3637504	345.8242235942128	4.78	1	0	0	0	Chiekezikam Roland	172915847	30a81a5f-62d7-40a2-924b-a8437d77a0a5	2021-04-21T16:49:47		[]	submitted_via_web			1295
2021-04-19T11:05:00.909+01:00	2021-04-23T19:35:16.063+01:00	2021-04-19	Ugwuja Foster Sochima	07034587177	Enugu	IGBO-ETITI	Community	Amauwalu village gathering, Ohodo	2021-04-19	6.7579166 7.4174304 0.0 2726.0	6.7579166	7.4174304	0.0	2726.0	5	8	0	3	Ugwuja Foster Sochima	173363039	edad6b22-fd95-485c-9d90-a8280fc50318	2021-04-23T18:37:09		[]	submitted_via_web			1301
2021-04-22T15:44:06.619+01:00	2021-04-22T15:45:51.054+01:00	2021-04-22	Chiekezikam Roland	08146121580	Enugu	IGBO-ETITI	Community	Aku	2021-04-22	6.705978 7.3282384 305.34257619512397 4.941	6.705978	7.3282384	305.34257619512397	4.941	3	0	0	0	Chiekezikam Roland	173145882	f8169334-a6c5-43c2-b8a7-6087bfbc74b2	2021-04-22T15:58:48		[]	submitted_via_web			1304
2021-04-22T15:45:58.802+01:00	2021-04-22T15:52:47.554+01:00	2021-04-22	Chiekezikam Roland	08146121580	Enugu	IGBO-ETITI	Community	Aku	2021-04-22	6.7068984 7.3294898 321.8696430970477 4.625	6.7068984	7.3294898	321.8696430970477	4.625	1	0	0	0	Chiekezikam Roland	173145883	63284fb7-a11d-472c-a44e-0a01545c54c2	2021-04-22T15:58:49		[]	submitted_via_web			1305
2021-04-22T15:52:53.607+01:00	2021-04-22T16:07:45.339+01:00	2021-04-22	Chiekezikam Roland	08146121580	Enugu	IGBO-ETITI	Community	Aku	2021-04-22	6.7082625 7.3370715 336.1481326582902 4.916	6.7082625	7.3370715	336.1481326582902	4.916	0	2	0	0	Chiekezikam Roland	173145885	0d0394a3-c97d-420b-819b-c39cffc9605c	2021-04-22T15:58:49		[]	submitted_via_web			1306
2021-04-22T16:07:59.152+01:00	2021-04-22T16:24:20.369+01:00	2021-04-22	Chiekezikam Roland	08146121580	Enugu	IGBO-ETITI	Community	Aku	2021-04-22	6.7090027 7.3391032 334.5881823436811 4.7	6.7090027	7.3391032	334.5881823436811	4.7	1	4	0	0	Chiekezikam Roland	173145891	ed5672bc-2dc6-40da-97e2-ac01a911c29e	2021-04-22T15:58:51		[]	submitted_via_web			1307
2021-04-22T16:24:58.845+01:00	2021-04-22T16:31:26.413+01:00	2021-04-22	Chiekezikam Roland	08146121580	Enugu	IGBO-ETITI	Community	Aku	2021-04-22	6.708452 7.3383574 325.90442812512146 4.933	6.708452	7.3383574	325.90442812512146	4.933	1	1	0	0	Chiekezikam Roland	173145896	69a95751-9652-4340-9201-d1b600dce7fe	2021-04-22T15:58:52		[]	submitted_via_web			1308
2021-04-22T16:36:53.200+01:00	2021-04-22T16:39:06.793+01:00	2021-04-22	Chiekezikam Roland	08146121580	Enugu	IGBO-ETITI	Community	Aku	2021-04-22	6.708654 7.3380276 340.8917949190825 4.966	6.708654	7.3380276	340.8917949190825	4.966	0	2	0	0	Chiekezikam Roland	173145897	7fa2dc8e-8e79-4ab0-b99c-1ee4596b6212	2021-04-22T15:58:53		[]	submitted_via_web			1309
2021-04-22T16:39:10.590+01:00	2021-04-22T16:44:54.700+01:00	2021-04-22	Chiekezikam Roland	08146121580	Enugu	IGBO-ETITI	Community	Aku	2021-04-22	6.7084197 7.3377282 330.62092567989174 5.0	6.7084197	7.3377282	330.62092567989174	5.0	0	2	0	0	Chiekezikam Roland	173145899	5cc449e8-97df-4a27-96a1-ad55b4eb7b24	2021-04-22T15:58:54		[]	submitted_via_web			1310
2021-04-22T16:45:00.295+01:00	2021-04-22T16:51:26.262+01:00	2021-04-22	Chiekezikam Roland	08146121580	Enugu	IGBO-ETITI	Community	Aku	2021-04-22	6.7084075 7.3374014 328.55535636674347 4.72	6.7084075	7.3374014	328.55535636674347	4.72	0	1	0	0	Chiekezikam Roland	173145901	5bfb988b-20d1-4860-a370-f7540ed67a19	2021-04-22T15:58:55		[]	submitted_via_web			1311
2021-04-21T11:48:06.986+01:00	2021-04-23T19:48:48.902+01:00	2021-04-21	Ugwuja Foster Sochima	07034587177	Enugu	IGBO-ETITI	Community	Ugwoke ikechukwu Family, Uwelu Village, Ohodo	2021-04-21	6.7399651 7.4063159 515.0794394642793 2497.0	6.7399651	7.4063159	515.0794394642793	2497.0	4	2	0	0	Ugwuja Foster Sochima	173364609	e07765da-e99a-43ee-97c1-d5271640649e	2021-04-23T18:50:53		[]	submitted_via_web			1312
2021-04-21T11:42:02.381+01:00	2021-04-23T19:47:24.238+01:00	2021-04-21	Ugwuja Foster Sochima	07034587177	Enugu	IGBO-ETITI	Community	Late Onyishi Romanus Family, umuoka Uwelu Village, Ohodo	2021-04-21	6.7582687 7.4175121 515.0794394642793 2768.0	6.7582687	7.4175121	515.0794394642793	2768.0	1	4	0	0	Ugwuja Foster Sochima	173364608	65ef2925-0dd8-4ff4-8993-01a31fba1288	2021-04-23T18:50:52		[]	submitted_via_web			1313
2021-04-19T10:59:46.179+01:00	2021-04-23T19:50:29.642+01:00	2021-04-19	Ugwuja Foster Sochima	07034587177	Enugu	IGBO-ETITI	Community	Ugwunwawo family, Amauwalu village, Ohodo	2021-04-19	6.7399651 7.4063159 515.0794394642793 2497.0	6.7399651	7.4063159	515.0794394642793	2497.0	1	3	0	0	Ugwuja Foster Sochima	173364607	549a7c78-2c09-4c50-ab53-91042a5727cc	2021-04-23T18:50:52		[]	submitted_via_web			1314
2021-04-06T12:07:35.305+01:00	2021-04-22T21:10:46.778+01:00	2021-04-06	Ugwuja Foster Sochima	07034587177	Enugu	IGBO-ETITI	Community	Ugwuiyi family, mpkuruadada community, Ohodo	2021-04-09	6.7575531 7.4365191 0.0 3708.0	6.7575531	7.4365191	0.0	3708.0	0	1	0	0	Ugwuja Foster Sochima	173187044	f61a0c22-ed3c-4b18-b088-c2247c75d812	2021-04-22T20:11:57		[]	submitted_via_web			1315
2021-04-06T11:52:47.889+01:00	2021-04-22T21:13:52.085+01:00	2021-04-06	Ugwuja Foster Sochima	07034587177	Enugu	IGBO-ETITI	Community	Umuagboezugu family ohodo	2021-04-09	6.7575531 7.4365191 0.0 3708.0	6.7575531	7.4365191	0.0	3708.0	0	1	0	0	Ugwuja Foster Sochima	173187336	fa8814e2-55b2-4449-994d-d2bb720b2c1a	2021-04-22T20:14:13		[]	submitted_via_web			1316
2021-04-06T11:46:24.122+01:00	2021-04-22T21:15:57.864+01:00	2021-04-06	Ugwuja Foster Sochima	07034587177	Enugu	IGBO-ETITI	Community	Agustin's family ohodo	2021-04-09	6.7575531 7.4365191 0.0 3708.0	6.7575531	7.4365191	0.0	3708.0	1	0	0	0	Ugwuja Foster Sochima	173187715	d322f025-00e9-4af3-9b23-46c17fd7696a	2021-04-22T20:16:21		[]	submitted_via_web			1317
2021-04-06T11:44:36.228+01:00	2021-04-22T21:18:20.949+01:00	2021-04-06	Ugwuja Foster Sochima	07034587177	Enugu	IGBO-ETITI	Community	Agbo's compound, Ohodo	2021-04-06	6.7575531 7.4365191 0.0 3708.0	6.7575531	7.4365191	0.0	3708.0	1	1	0	0	Ugwuja Foster Sochima	173188008	6ab73449-5849-4667-a50a-7108780e85e9	2021-04-22T20:18:39		[]	submitted_via_web			1318
2021-04-14T09:48:39.952+01:00	2021-04-22T21:21:40.433+01:00	2021-04-14	Ugwuja Foster Sochima	07034587177	Enugu	IGBO-ETITI	Community	Agboeze family, Ohodo	2021-04-14	6.7580633 7.4024737 435.02413107716615 4.9	6.7580633	7.4024737	435.02413107716615	4.9	2	3	1	0	Ugwuja Foster Sochima	173188546	8a956360-654e-4cdb-91ad-3507ed2787ef	2021-04-22T20:21:58		[]	submitted_via_web			1319
2021-04-14T09:59:16.571+01:00	2021-04-22T21:23:54.879+01:00	2021-04-14	Ugwuja Foster Sochima	07034587177	Enugu	IGBO-ETITI	Community	Ugwuiyi compound, Amiga village, Ohodo	2021-04-14	6.7577911 7.4026102 435.74335131098144 88.428	6.7577911	7.4026102	435.74335131098144	88.428	0	3	0	0	Ugwuja Foster Sochima	173188980	5cce1552-bdfc-4c98-a2f2-58e59249ac7c	2021-04-22T20:25:48		[]	submitted_via_web			1320
2021-04-14T10:02:53.569+01:00	2021-04-22T21:25:28.518+01:00	2021-04-14	Ugwuja Foster Sochima	07034587177	Enugu	IGBO-ETITI	Community	Ezeja family Amiga umuifo village, ohodo	2021-04-14	6.757885 7.4027283 432.9503303123522 11.8	6.757885	7.4027283	432.9503303123522	11.8	1	1	0	0	Ugwuja Foster Sochima	173188982	5a2697f9-0df5-4db0-8a39-553008a071b7	2021-04-22T20:25:48		[]	submitted_via_web			1321
2021-04-14T10:13:51.024+01:00	2021-04-22T21:29:47.578+01:00	2021-04-14	Ugwuja Foster Sochima	07034587177	Enugu	IGBO-ETITI	Community	Isiwu Nicholas Family, Amiga village, Ohodo	2021-04-14	6.7583869 7.4029634 442.59613636906914 4.233	6.7583869	7.4029634	442.59613636906914	4.233	1	0	0	0	Ugwuja Foster Sochima	173190472	9bb5ef5e-5f7a-4e29-8d63-f5d627cc52a0	2021-04-22T20:37:41		[]	submitted_via_web			1322
2021-04-14T10:20:58.179+01:00	2021-04-22T21:32:10.881+01:00	2021-04-14	Ugwuja Foster Sochima	07034587177	Enugu	IGBO-ETITI	Community	Augustina Onyishi Compound, Amiga village, Ohodo	2021-04-14	6.7587298 7.4031327 444.46878698573227 4.6	6.7587298	7.4031327	444.46878698573227	4.6	0	1	0	1	Ugwuja Foster Sochima	173190475	80ce3381-b0d3-4a14-a8fb-fe7cd1930409	2021-04-22T20:37:41		[]	submitted_via_web			1323
2021-04-14T10:28:32.125+01:00	2021-04-22T21:35:13.171+01:00	2021-04-14	Ugwuja Foster Sochima	07034587177	Enugu	IGBO-ETITI	Community	Godfrey Onyishi Compound, Amiga village, Ohodo	2021-04-16	6.7664501 7.4042832 531.3471870571846 4.95	6.7664501	7.4042832	531.3471870571846	4.95	0	1	0	0	Ugwuja Foster Sochima	173190476	ba4e86bf-5668-42fd-a86c-4d80ca4323de	2021-04-22T20:37:42		[]	submitted_via_web			1324
2021-04-14T10:37:17.115+01:00	2021-04-22T21:37:02.404+01:00	2021-04-14	Ugwuja Foster Sochima	07034587177	Enugu	IGBO-ETITI	Community	Ugwuatu Family, Amiga Village, Ohodo	2021-04-16	6.7666272 7.4045232 427.77324299122785 4.916	6.7666272	7.4045232	427.77324299122785	4.916	2	2	0	0	Ugwuja Foster Sochima	173190477	895ebc84-0b2c-4a21-b74b-31d6576c0a40	2021-04-22T20:37:42		[]	submitted_via_web			1325
2021-04-14T10:42:25.189+01:00	2021-04-22T21:41:14.157+01:00	2021-04-14	Ugwuja Foster Sochima	07034587177	Enugu	IGBO-ETITI	Community	Agbo Chimuanyia Compound, Amiga village, Ohodo	2021-04-16	6.7665792 7.4045141 427.77324299122785 523.445	6.7665792	7.4045141	427.77324299122785	523.445	1	2	0	0	Ugwuja Foster Sochima	173191497	ebe1435f-b1e5-45dc-b6f9-19589e7159e4	2021-04-22T20:46:50		[]	submitted_via_web			1326
2021-04-14T10:44:20.332+01:00	2021-04-22T21:43:59.940+01:00	2021-04-14	Ugwuja Foster Sochima	07034587177	Enugu	IGBO-ETITI	Community	Amaechi Family, Amiga Village, Ohodo	2021-04-16	6.7672171 7.4048215 477.17852998121975 4.8	6.7672171	7.4048215	477.17852998121975	4.8	1	1	0	1	Ugwuja Foster Sochima	173191498	c6e89d4a-6a00-4a54-bb51-cf5d82e89f0d	2021-04-22T20:46:50		[]	submitted_via_web			1327
2021-04-14T10:55:39.330+01:00	2021-04-22T21:46:25.592+01:00	2021-04-14	Ugwuja Foster Sochima	07034587177	Enugu	IGBO-ETITI	Community	Ugwu ikechukwu compound, Umuezeaguiyi village, Ohodo	2021-04-16	6.7513363 7.4084674 461.45484723173234 4.8	6.7513363	7.4084674	461.45484723173234	4.8	3	0	0	0	Ugwuja Foster Sochima	173191499	f49420a3-5b89-4f7e-869a-834b5a701ef7	2021-04-22T20:46:51		[]	submitted_via_web			1328
2021-04-23T15:06:55.569+01:00	2021-04-23T15:20:00.950+01:00	2021-04-23	Chiekezikam Roland	08146121580	Enugu	IGBO-ETITI	Community	Aku	2021-04-23	6.7026498 7.3344584 295.1840534409077 4.94	6.7026498	7.3344584	295.1840534409077	4.94	4	2	0	0	Chiekezikam Roland	173332399	eeb18552-09c9-4488-bd28-7d6d04adce3d	2021-04-23T15:11:09		[]	submitted_via_web			1333
2021-04-23T15:23:51.689+01:00	2021-04-23T15:26:12.090+01:00	2021-04-23	Chiekezikam Roland	08146121580	Enugu	IGBO-ETITI	Community	Aku	2021-04-23	6.7017778 7.3340655 332.4415252199704 4.86	6.7017778	7.3340655	332.4415252199704	4.86	1	1	0	0	Chiekezikam Roland	173332402	3379e5da-9297-41ea-bec7-c158b01e5f39	2021-04-23T15:11:10		[]	submitted_via_web			1334
2021-04-23T15:26:20.327+01:00	2021-04-23T15:46:40.030+01:00	2021-04-23	Chiekezikam Roland	08146121580	Enugu	IGBO-ETITI	Community	Aku	2021-04-23	6.7030176 7.3352733 306.28491851902925 4.983	6.7030176	7.3352733	306.28491851902925	4.983	0	1	0	0	Chiekezikam Roland	173332406	877de5c4-0827-407a-b421-899ec103066b	2021-04-23T15:11:10		[]	submitted_via_web			1335
2021-04-23T15:56:41.105+01:00	2021-04-23T15:57:58.207+01:00	2021-04-23	Chiekezikam Roland	08146121580	Enugu	IGBO-ETITI	Community	Aku	2021-04-23	6.7036731 7.3357924 334.97895594813673 4.88	6.7036731	7.3357924	334.97895594813673	4.88	2	2	0	0	Chiekezikam Roland	173332410	7d8f8985-5ebc-4337-8233-ff00129dfbcf	2021-04-23T15:11:11		[]	submitted_via_web			1336
2021-04-23T15:58:01.875+01:00	2021-04-23T16:01:03.274+01:00	2021-04-23	Chiekezikam Roland	08146121580	Enugu	IGBO-ETITI	Community	Aku	2021-04-23	6.7033631 7.3362798 320.98372411353387 4.72	6.7033631	7.3362798	320.98372411353387	4.72	0	1	0	0	Chiekezikam Roland	173332413	fe3f2118-9a1c-4aad-b22c-f2cd645ea20e	2021-04-23T15:11:11		[]	submitted_via_web			1337
2021-04-23T16:01:07.383+01:00	2021-04-23T16:06:50.327+01:00	2021-04-23	Chiekezikam Roland	08146121580	Enugu	IGBO-ETITI	Community	Aku	2021-04-23	6.7039451 7.3361368 312.9119704842769 4.7	6.7039451	7.3361368	312.9119704842769	4.7	0	4	0	0	Chiekezikam Roland	173332415	0835b04d-b16f-4f54-968d-7665277a3b72	2021-04-23T15:11:12		[]	submitted_via_web			1338
2021-04-23T16:06:54.406+01:00	2021-04-23T16:21:02.538+01:00	2021-04-23	Chiekezikam Roland	08146121580	Enugu	IGBO-ETITI	Community	Aku	2021-04-23	6.703314 7.3379863 336.0258935860015 4.968	6.703314	7.3379863	336.0258935860015	4.968	1	2	0	0	Chiekezikam Roland	173344113	ba3438bc-c4a9-495a-9f76-57b6cc651929	2021-04-23T16:24:09		[]	submitted_via_web			1339
2021-04-23T16:21:28.173+01:00	2021-04-23T16:42:04.465+01:00	2021-04-23	Chiekezikam Roland	08146121580	Enugu	IGBO-ETITI	Community	Aku	2021-04-23	6.7031308 7.3391376 330.2717420215015 4.92	6.7031308	7.3391376	330.2717420215015	4.92	2	2	1	0	Chiekezikam Roland	173344115	94a415d0-4f72-4342-9f4a-4859b9d0b9db	2021-04-23T16:24:09		[]	submitted_via_web			1340
2021-04-23T16:42:12.203+01:00	2021-04-23T16:47:29.787+01:00	2021-04-23	Chiekezikam Roland	08146121580	Enugu	IGBO-ETITI	Community	Aku	2021-04-23	6.7026778 7.3392246 319.64330497169493 5.0	6.7026778	7.3392246	319.64330497169493	5.0	2	8	0	0	Chiekezikam Roland	173344119	67bf792f-2dcc-4bfe-9307-18772e9eedc6	2021-04-23T16:24:10		[]	submitted_via_web			1341
2021-04-23T16:47:49.903+01:00	2021-04-23T17:06:40.959+01:00	2021-04-23	Chiekezikam Roland	08146121580	Enugu	IGBO-ETITI	Community	Aku	2021-04-23	6.7024263 7.3391205 339.9741121312636 4.966	6.7024263	7.3391205	339.9741121312636	4.966	0	2	0	0	Chiekezikam Roland	173344121	c15c4c25-c90a-4c37-a7ad-371481f8e5ce	2021-04-23T16:24:10		[]	submitted_via_web			1342
2021-04-23T17:07:23.370+01:00	2021-04-23T17:10:13.737+01:00	2021-04-23	Chiekezikam Roland	08146121580	Enugu	IGBO-ETITI	Community	Aku	2021-04-23	6.7018609 7.3389675 309.5597330886785 4.978	6.7018609	7.3389675	309.5597330886785	4.978	0	2	0	0	Chiekezikam Roland	173344123	7b03ed1e-91e1-40c2-91d4-cff6461cd2b7	2021-04-23T16:24:11		[]	submitted_via_web			1343
2021-04-23T17:10:22.285+01:00	2021-04-23T17:15:30.276+01:00	2021-04-23	Chiekezikam Roland	08146121580	Enugu	IGBO-ETITI	Community	Aku	2021-04-23	6.7015978 7.3393328 313.0343519960041 4.98	6.7015978	7.3393328	313.0343519960041	4.98	1	2	0	0	Chiekezikam Roland	173344129	8f00d8a3-582b-4ecd-820b-64d5cadf554e	2021-04-23T16:24:11		[]	submitted_via_web			1344
2021-04-23T17:40:55.113+01:00	2021-04-23T17:42:59.885+01:00	2021-04-23	Chiekezikam Roland	08146121580	Enugu	IGBO-ETITI	Community	Aku	2021-04-23	6.701944 7.3384174 320.95656091843597 5.666	6.701944	7.3384174	320.95656091843597	5.666	4	3	0	0	Chiekezikam Roland	173348707	ef154fd5-ac57-4e1f-bee0-049f49bb4682	2021-04-23T16:54:00		[]	submitted_via_web			1345
2021-04-23T17:45:55.915+01:00	2021-04-23T17:53:33.569+01:00	2021-04-23	Chiekezikam Roland	08146121580	Enugu	IGBO-ETITI	Community	Aku	2021-04-23	6.7018074 7.3383367 314.7467202082494 4.983	6.7018074	7.3383367	314.7467202082494	4.983	0	2	0	0	Chiekezikam Roland	173348708	27319452-18fc-4ab2-a1c2-2166de0d2751	2021-04-23T16:54:00		[]	submitted_via_web			1346
2021-04-21T11:32:57.565+01:00	2021-04-23T19:39:57.076+01:00	2021-04-21	Ugwuja Foster Sochima	07034587177	Enugu	IGBO-ETITI	Community	Agbo Family, umuoka Uwalu Village, Ohodo	2021-04-21	6.7787038 7.4378757 515.0794394642793 3539.0	6.7787038	7.4378757	515.0794394642793	3539.0	1	2	0	0	Ugwuja Foster Sochima	173363658	d8922482-39dd-4e16-98ab-093ba0a55d02	2021-04-23T18:43:19		[]	submitted_via_web			1347
2021-04-21T11:34:18.668+01:00	2021-04-23T19:41:25.307+01:00	2021-04-21	Ugwuja Foster Sochima	07034587177	Enugu	IGBO-ETITI	Community	Onoja family, Umuoka Uwelu Village, Ohodo	2021-04-21	6.7787038 7.4378757 515.0794394642793 3539.0	6.7787038	7.4378757	515.0794394642793	3539.0	2	1	0	0	Ugwuja Foster Sochima	173363662	10f22e78-bd83-463a-b12a-0aee14bcc515	2021-04-23T18:43:20		[]	submitted_via_web			1348
2021-04-21T11:39:40.908+01:00	2021-04-23T19:42:57.572+01:00	2021-04-21	Ugwuja Foster Sochima	07034587177	Enugu	IGBO-ETITI	Community	Ugwoke Ezeaku Family, umuoka Ohodo	2021-04-21	6.7399651 7.4063159 515.0794394642793 2497.0	6.7399651	7.4063159	515.0794394642793	2497.0	1	1	0	0	Ugwuja Foster Sochima	173363664	926c96f9-aaaa-495d-a5d3-aad7d7d31669	2021-04-23T18:43:20		[]	submitted_via_web			1349
2021-04-19T09:11:20.467+01:00	2021-04-23T19:54:28.152+01:00	2021-04-19	Ugwuja Foster Sochima	07034587177	Enugu	IGBO-ETITI	Community	Okoli family, leja, Nsukka	2021-04-21	6.7582687 7.4175121 515.0794394642793 2768.0	6.7582687	7.4175121	515.0794394642793	2768.0	1	2	0	0	Ugwuja Foster Sochima	173365225	57f3a052-162b-4932-99ef-b80222a8e5c6	2021-04-23T18:54:52		[]	submitted_via_web			1350
2021-04-19T10:50:32.929+01:00	2021-04-23T19:52:09.727+01:00	2021-04-19	Ugwuja Foster Sochima	07034587177	Enugu	IGBO-ETITI	Community	Eze family, umuezengwoke village, ohodo	2021-04-21	6.7572138 7.4188244 515.0794394642793 2567.0	6.7572138	7.4188244	515.0794394642793	2567.0	0	2	0	0	Ugwuja Foster Sochima	173365229	db1e7052-e73d-4da2-bd20-abff282a6906	2021-04-23T18:54:52		[]	submitted_via_web			1351
2021-04-21T11:56:22.479+01:00	2021-04-23T19:55:55.724+01:00	2021-04-21	Ugwuja Foster Sochima	07034587177	Enugu	IGBO-ETITI	Community	Ezugwu family, Uwelu Village, Ohodo	2021-04-21	6.7582687 7.4175121 515.0794394642793 2768.0	6.7582687	7.4175121	515.0794394642793	2768.0	2	2	0	0	Ugwuja Foster Sochima	173365603	db466062-f421-48a0-bb1f-570aa67b8a70	2021-04-23T18:57:32		[]	submitted_via_web			1352
2021-04-21T12:00:18.576+01:00	2021-04-23T19:57:14.352+01:00	2021-04-21	Ugwuja Foster Sochima	07034587177	Enugu	IGBO-ETITI	Community	Ugwuja Apolous Family, Ohodo	2021-04-21	6.7399651 7.4063159 515.0794394642793 2497.0	6.7399651	7.4063159	515.0794394642793	2497.0	3	1	0	0	Ugwuja Foster Sochima	173365604	0e0b8b84-f9d3-4e27-ba86-6b2cab93048b	2021-04-23T18:57:33		[]	submitted_via_web			1353
2021-04-26T09:36:19.773+01:00	2021-04-26T09:39:37.504+01:00	2021-04-26	Chiekezikam Roland	08146121580	Enugu	IGBO-ETITI	Community	Aku	2021-04-26	6.6929421 7.3353464 348.6531753167222 4.1	6.6929421	7.3353464	348.6531753167222	4.1	0	2	0	0	Chiekezikam Roland	173809747	e66be5d4-9116-4d5f-9d5f-e0937c94d342	2021-04-26T08:39:43		[]	submitted_via_web			1394
2021-04-26T10:34:48.481+01:00	2021-04-26T10:58:09.138+01:00	2021-04-26	Chiekezikam Roland	08146121580	Enugu	IGBO-ETITI	School	Migrant Farmer's School Oze Achara Ekwegbe	2021-04-26	6.7111849 7.4437859 418.01695643823626 4.86	6.7111849	7.4437859	418.01695643823626	4.86	31	32	12	10	Chiekezikam Roland	174177019	f528f4b6-fd43-41ab-9623-4e0f6095afc1	2021-04-27T12:19:23		[]	submitted_via_web			1401
2021-04-26T12:03:58.853+01:00	2021-04-26T12:28:29.526+01:00	2021-04-26	Chiekezikam Roland	08146121580	Enugu	IGBO-ETITI	School	CPS Agu Ekwegbe	2021-04-26	6.69204 7.5289838 225.4851076072653 4.966	6.69204	7.5289838	225.4851076072653	4.966	41	40	2	1	Chiekezikam Roland	174177029	c5aa5c5f-299b-4550-ba32-9bea38f73be6	2021-04-27T12:19:25		[]	submitted_via_web			1402
2021-04-26T13:01:21.816+01:00	2021-04-26T13:47:08.497+01:00	2021-04-26	Chiekezikam Roland	08146121580	Enugu	IGBO-ETITI	School	Bethel Academy Agu-Ekwegbe	2021-04-26	6.6953423 7.5211709 234.49182736421704 4.933	6.6953423	7.5211709	234.49182736421704	4.933	17	18	0	7	Chiekezikam Roland	174177036	e516bed4-d6f6-402d-9532-43625095ec68	2021-04-27T12:19:25		[]	submitted_via_web			1403
2021-04-27T13:18:47.318+01:00	2021-04-27T13:24:10.960+01:00	2021-04-27	Chiekezikam Roland	08146121580	Enugu	IGBO-ETITI	Community	Ukehe	2021-04-27	6.6731699 7.3792404 356.3968308207095 4.98	6.6731699	7.3792404	356.3968308207095	4.98	0	2	0	0	Chiekezikam Roland	174178798	e173e865-07ad-42a7-87a7-11e76a10a69b	2021-04-27T12:24:16		[]	submitted_via_web			1404
2021-04-27T13:28:51.982+01:00	2021-04-27T13:30:40.086+01:00	2021-04-27	Chiekezikam Roland	08146121580	Enugu	IGBO-ETITI	Community	Ukehe	2021-04-27	6.6743524 7.3794518 405.73150812451456 4.64	6.6743524	7.3794518	405.73150812451456	4.64	1	0	0	0	Chiekezikam Roland	174195212	38c3979f-fc8b-49c1-97e7-246186c82771	2021-04-27T13:12:18		[]	submitted_via_web			1405
2021-04-27T13:30:51.285+01:00	2021-04-27T13:55:20.841+01:00	2021-04-27	Chiekezikam Roland	08146121580	Enugu	IGBO-ETITI	Community	Ukehe	2021-04-27	6.6735694 7.3807353 347.183871247933 4.98	6.6735694	7.3807353	347.183871247933	4.98	4	3	0	0	Chiekezikam Roland	174195222	41c570e2-27f9-45bc-9cd1-e11145ccf1b3	2021-04-27T13:12:19		[]	submitted_via_web			1406
2021-04-27T15:41:45.003+01:00	2021-04-27T15:51:30.242+01:00	2021-04-27	Chiekezikam Roland	08146121580	Enugu	IGBO-ETITI	Community	Ukehe	2021-04-27	6.6711906 7.3793702 362.5006013023394 4.7	6.6711906	7.3793702	362.5006013023394	4.7	2	0	0	0	Chiekezikam Roland	174225331	e2a26271-3a4c-4988-80d2-62c390665a78	2021-04-27T14:51:36		[]	submitted_via_web			1408
2021-04-27T15:54:15.768+01:00	2021-04-27T16:00:09.504+01:00	2021-04-27	Chiekezikam Roland	08146121580	Enugu	IGBO-ETITI	Community	Ukehe	2021-04-27	6.6699402 7.3790185 370.9321064309855 4.84	6.6699402	7.3790185	370.9321064309855	4.84	1	2	0	0	Chiekezikam Roland	174232999	599864c2-6852-4749-af5a-565fd9a6bbdb	2021-04-27T15:14:38		[]	submitted_via_web			1409
2021-04-27T16:03:22.397+01:00	2021-04-27T16:07:04.031+01:00	2021-04-27	Chiekezikam Roland	08146121580	Enugu	IGBO-ETITI	Community	Ukehe	2021-04-27	6.6710369 7.3800866 354.42949889093944 4.92	6.6710369	7.3800866	354.42949889093944	4.92	5	3	0	0	Chiekezikam Roland	174233004	822731ba-6b43-4b9a-9c94-bdba9f291621	2021-04-27T15:14:39		[]	submitted_via_web			1410
2021-04-27T16:11:16.949+01:00	2021-04-27T16:16:56.519+01:00	2021-04-27	Chiekezikam Roland	08146121580	Enugu	IGBO-ETITI	Community	Ukehe	2021-04-27	6.6703595 7.3809318 362.68214727896253 5.0	6.6703595	7.3809318	362.68214727896253	5.0	1	0	0	0	Chiekezikam Roland	174284982	f794e6b1-0280-4ce1-ad4a-fe5abda3aa3f	2021-04-27T18:30:09		[]	submitted_via_web			1411
2021-04-27T19:30:20.182+01:00	2021-04-27T19:31:52.111+01:00	2021-04-27	Chiekezikam Roland	08146121580	Enugu	IGBO-ETITI	Community	Deeper Life Bible Church	2021-04-25	6.7026864 7.3279973 311.818233132941 4.975	6.7026864	7.3279973	311.818233132941	4.975	0	0	0	0	Chiekezikam Roland	174570002	7dae57d9-02bc-4543-8ff7-fa325ec707bd	2021-04-28T16:31:57		[]	submitted_via_web			1420
2021-04-28T15:57:18.941+01:00	2021-04-28T16:03:19.529+01:00	2021-04-28	Chiekezikam Roland	08146121580	Enugu	IGBO-ETITI	Community	Ozalla	2021-04-28	6.7231892 7.3615243 385.67119884688225 4.62	6.7231892	7.3615243	385.67119884688225	4.62	2	4	0	1	Chiekezikam Roland	174570011	838de197-02f0-4d4f-8f2c-3dde66824aa9	2021-04-28T16:31:59		[]	submitted_via_web			1421
2021-04-28T16:03:22.419+01:00	2021-04-28T16:04:48.850+01:00	2021-04-28	Chiekezikam Roland	08146121580	Enugu	IGBO-ETITI	Community	Ozalla	2021-04-28	6.7229421 7.3616937 385.4951608943386 4.5	6.7229421	7.3616937	385.4951608943386	4.5	1	1	0	0	Chiekezikam Roland	174570016	9c1dedd1-c7f5-49bb-9ad8-f237273fe810	2021-04-28T16:32:00		[]	submitted_via_web			1422
2021-04-28T16:04:59.767+01:00	2021-04-28T16:12:41.585+01:00	2021-04-28	Chiekezikam Roland	08146121580	Enugu	IGBO-ETITI	Community	Ozalla	2021-04-28	6.7222831 7.3620202 408.77650823983106 4.98	6.7222831	7.3620202	408.77650823983106	4.98	1	1	0	0	Chiekezikam Roland	174570020	f863d9aa-7836-43f3-ae2e-7d248d1a02d3	2021-04-28T16:32:01		[]	submitted_via_web			1423
2021-04-28T16:12:45.001+01:00	2021-04-28T16:22:39.445+01:00	2021-04-28	Chiekezikam Roland	08146121580	Enugu	IGBO-ETITI	Community	Ozalla	2021-04-28	6.7217382 7.3614665 406.9011254499007 4.42	6.7217382	7.3614665	406.9011254499007	4.42	0	2	0	0	Chiekezikam Roland	174570025	96af9e7c-d53e-45bf-866f-269a4374e2da	2021-04-28T16:32:02		[]	submitted_via_web			1424
2021-04-28T16:22:43.518+01:00	2021-04-28T16:25:58.737+01:00	2021-04-28	Chiekezikam Roland	08146121580	Enugu	IGBO-ETITI	Community	Ozalla	2021-04-28	6.7214217 7.3614373 420.2008132625417 5.0	6.7214217	7.3614373	420.2008132625417	5.0	1	0	0	0	Chiekezikam Roland	174570029	e4079a9e-86d3-4e74-b0dc-59a2c0703564	2021-04-28T16:32:03		[]	submitted_via_web			1425
2021-04-28T16:26:02.314+01:00	2021-04-28T16:30:34.571+01:00	2021-04-28	Chiekezikam Roland	08146121580	Enugu	IGBO-ETITI	Community	Ozalla	2021-04-28	6.7212494 7.3618448 420.50828335596555 5.0	6.7212494	7.3618448	420.50828335596555	5.0	2	2	1	1	Chiekezikam Roland	174570031	d9c2eeef-6c65-4cb8-8c5b-5ca12e87b262	2021-04-28T16:32:03		[]	submitted_via_web			1426
2021-04-28T16:30:39.220+01:00	2021-04-28T16:35:04.080+01:00	2021-04-28	Chiekezikam Roland	08146121580	Enugu	IGBO-ETITI	Community	Ozalla	2021-04-28	6.7210474 7.3610619 418.9788533888686 4.48	6.7210474	7.3610619	418.9788533888686	4.48	1	3	0	0	Chiekezikam Roland	174570034	01dab2e4-f913-4916-ba37-9a9f43d7c7e8	2021-04-28T16:32:04		[]	submitted_via_web			1427
2021-04-28T16:35:07.346+01:00	2021-04-28T16:42:58.539+01:00	2021-04-28	Chiekezikam Roland	08146121580	Enugu	IGBO-ETITI	Community	Ozalla	2021-04-28	6.7203146 7.3601825 410.54990904741123 4.38	6.7203146	7.3601825	410.54990904741123	4.38	1	1	0	0	Chiekezikam Roland	174570037	4d6c388d-6712-48f7-9222-258cbdd51bbb	2021-04-28T16:32:04		[]	submitted_via_web			1428
2021-04-28T16:43:01.652+01:00	2021-04-28T16:45:57.555+01:00	2021-04-28	Chiekezikam Roland	08146121580	Enugu	IGBO-ETITI	Community	Ozalla	2021-04-28	6.7202512 7.3598972 409.8956167394147 4.68	6.7202512	7.3598972	409.8956167394147	4.68	1	2	0	0	Chiekezikam Roland	174570038	24750e51-ca92-44ce-ac10-a6fd2da26501	2021-04-28T16:32:05		[]	submitted_via_web			1429
2021-04-28T16:46:00.772+01:00	2021-04-28T16:56:11.521+01:00	2021-04-28	Chiekezikam Roland	08146121580	Enugu	IGBO-ETITI	Community	Ozalla	2021-04-28	6.7198076 7.3596802 404.3452438732355 4.3	6.7198076	7.3596802	404.3452438732355	4.3	2	0	0	0	Chiekezikam Roland	174570042	3bf9681f-370c-4b2b-a9d3-cceac33517fa	2021-04-28T16:32:05		[]	submitted_via_web			1430
2021-04-28T16:56:14.701+01:00	2021-04-28T17:09:28.774+01:00	2021-04-28	Chiekezikam Roland	08146121580	Enugu	IGBO-ETITI	Community	Ozalla	2021-04-28	6.7194849 7.3588549 384.14431695585336 4.9	6.7194849	7.3588549	384.14431695585336	4.9	1	3	0	0	Chiekezikam Roland	174570047	0b6e4e9c-d8c2-45d4-a2a6-2448fabbb66e	2021-04-28T16:32:06		[]	submitted_via_web			1431
2021-04-28T17:09:33.550+01:00	2021-04-28T17:21:12.424+01:00	2021-04-28	Chiekezikam Roland	08146121580	Enugu	IGBO-ETITI	Community	Ozalla	2021-04-28	6.7226125 7.3588636 400.4278033448412 4.9	6.7226125	7.3588636	400.4278033448412	4.9	2	6	1	1	Chiekezikam Roland	174570053	61f39d10-ea08-48ae-acf6-0b688fb408fd	2021-04-28T16:32:06		[]	submitted_via_web			1432
2021-04-29T10:56:50.821+01:00	2021-04-29T10:59:02.118+01:00	2021-04-29	Chiekezikam Roland	08146121580	Enugu	IGBO-ETITI	Community	Aku	2021-04-29	6.7059362 7.3316356 297.9428837025169 4.9	6.7059362	7.3316356	297.9428837025169	4.9	3	2	0	0	Chiekezikam Roland	174764273	d849ec92-a1c0-4fa0-8684-f936471efc25	2021-04-29T11:16:22		[]	submitted_via_web			1443
2021-04-29T10:59:06.325+01:00	2021-04-29T11:17:03.654+01:00	2021-04-29	Chiekezikam Roland	08146121580	Enugu	IGBO-ETITI	Community	Aku.	2021-04-29	6.7057379 7.3323002 317.9653079460328 4.95	6.7057379	7.3323002	317.9653079460328	4.95	3	2	0	0	Chiekezikam Roland	174764278	f0a95eb8-ebf5-4d68-a74d-3b089f04de87	2021-04-29T11:16:22		[]	submitted_via_web			1444
2021-04-29T11:21:36.324+01:00	2021-04-29T11:23:25.067+01:00	2021-04-29	Chiekezikam Roland	08146121580	Enugu	IGBO-ETITI	Community	Aku	2021-04-29	6.7066951 7.3339791 334.70853018664064 4.828	6.7066951	7.3339791	334.70853018664064	4.828	1	3	0	0	Chiekezikam Roland	174764283	88f3fb59-4127-4c1b-8d5c-ef00f134620a	2021-04-29T11:16:23		[]	submitted_via_web			1445
2021-04-29T11:23:33.638+01:00	2021-04-29T11:33:18.627+01:00	2021-04-29	Chiekezikam Roland	08146121580	Enugu	IGBO-ETITI	Community	St Thomas Anglican Church	2021-04-29	6.7031687 7.3348385 317.7772692740259 4.866	6.7031687	7.3348385	317.7772692740259	4.866	37	75	0	0	Chiekezikam Roland	174764287	24224cf5-4f32-4fbd-b5f3-d1e60c9b9c2c	2021-04-29T11:16:24		[]	submitted_via_web			1446
2021-04-29T11:33:26.015+01:00	2021-04-29T11:34:54.341+01:00	2021-04-29	Chiekezikam Roland	08146121580	Enugu	IGBO-ETITI	Community	Cottage Hospital Aku	2021-04-29	6.7027008 7.3345605 315.4869789050086 4.94	6.7027008	7.3345605	315.4869789050086	4.94	0	1	0	0	Chiekezikam Roland	174764290	6ce9a874-8cdc-40c2-8067-07b9f823de27	2021-04-29T11:16:24		[]	submitted_via_web			1447
2021-04-29T11:43:06.947+01:00	2021-04-29T11:48:50.929+01:00	2021-04-29	Chiekezikam Roland	08146121580	Enugu	IGBO-ETITI	Community	Aku	2021-04-29	6.7011172 7.3317052 305.20093761596763 4.92	6.7011172	7.3317052	305.20093761596763	4.92	4	3	0	1	Chiekezikam Roland	174764294	3cc19d42-072f-469e-806c-adc2b7c7d191	2021-04-29T11:16:24		[]	submitted_via_web			1448
2021-04-29T11:50:18.858+01:00	2021-04-29T12:07:50.158+01:00	2021-04-29	Chiekezikam Roland	08146121580	Enugu	IGBO-ETITI	Community	Aku	2021-04-29	6.6992584 7.3305352 349.2243320247977 4.989	6.6992584	7.3305352	349.2243320247977	4.989	0	5	0	0	Chiekezikam Roland	174764298	745074cd-cf02-48b8-9067-5d41c9846c5b	2021-04-29T11:16:25		[]	submitted_via_web			1449
2021-04-29T12:08:08.700+01:00	2021-04-29T12:15:10.993+01:00	2021-04-29	Chiekezikam Roland	08146121580	Enugu	IGBO-ETITI	Community	Aku	2021-04-29	6.6960027 7.3291648 325.1342722972007 4.785	6.6960027	7.3291648	325.1342722972007	4.785	1	1	0	0	Chiekezikam Roland	174764304	7f58cc9c-1938-4753-9084-ae2c748b0e6d	2021-04-29T11:16:25		[]	submitted_via_web			1450
2021-05-12T15:59:03.259+01:00	2021-05-12T16:00:41.820+01:00	2021-05-12	chisom basil onyekaba	09056833017	Enugu	IGBO-ETITI	Community	Markuo ugwu family amaedem ikollo	2021-05-12	6.6730058 7.3693199 383.1831542118958 3.9	6.6730058	7.3693199	383.1831542118958	3.9	5	2	3	1	Chisom basil onyekaba	177673071	ce036909-ed6a-4135-8df9-f7d77a50c80f	2021-05-13T15:52:51		[]	submitted_via_web			1487
2021-05-12T15:48:40.519+01:00	2021-05-12T15:58:59.757+01:00	2021-05-12	chisom basil onyekaba	09056833017	Enugu	IGBO-ETITI	Community	Ugwu Joseph family amaedem ikollo	2021-05-12	6.6727206 7.3694754 400.81350674662434 3.9	6.6727206	7.3694754	400.81350674662434	3.9	6	6	1	1	Chisom basil onyekaba	177673053	5eb03100-1677-4c85-8095-73d29fe85412	2021-05-13T15:52:43		[]	submitted_via_web			1488
2021-05-06T12:19:55.731+01:00	2021-05-06T12:26:23.993+01:00	2021-05-06	chisom basil onyekaba	09056833017	Enugu	IGBO-ETITI	Community	Dediegwu family ikollo Ani ikollo	2021-05-06	6.6785608 7.3661058 369.47270063257673 3.9	6.6785608	7.3661058	369.47270063257673	3.9	1	0	0	0	Chisom basil onyekaba	176989395	2684afe2-01b1-4444-a84b-cf13aca5dda8	2021-05-09T23:12:35		[]	submitted_via_web			1490
2021-05-06T12:26:42.449+01:00	2021-05-06T12:28:34.280+01:00	2021-05-06	chisom basil onyekaba	09056833017	Enugu	IGBO-ETITI	Community	Odo aness family ikollo Ani ikollo	2021-05-06	6.6792206 7.3656188 357.3794661848266 3.9	6.6792206	7.3656188	357.3794661848266	3.9	5	1	1	1	Chisom basil onyekaba	176989404	620fd5b3-043a-4af4-bf25-814969627196	2021-05-09T23:13:08		[]	submitted_via_web			1491
2021-05-06T12:29:18.594+01:00	2021-05-06T12:34:48.142+01:00	2021-05-06	chisom basil onyekaba	09056833017	Enugu	IGBO-ETITI	Community	Okediegwu family ikollo Ani ikollo	2021-05-06	6.6785964 7.3651465 353.84978342084935 12.222	6.6785964	7.3651465	353.84978342084935	12.222	8	4	0	1	Chisom basil onyekaba	176989405	09d1d45c-1c64-4d95-a7c3-6ffe2e8f68de	2021-05-09T23:13:18		[]	submitted_via_web			1492
2021-05-06T12:47:44.101+01:00	2021-05-06T12:50:00.863+01:00	2021-05-06	chisom basil onyekaba	09056833017	Enugu	IGBO-ETITI	Community	Anidiobi family ikollo Ani ikollo	2021-05-06	6.6789385 7.3654038 365.86556210599053 3.9	6.6789385	7.3654038	365.86556210599053	3.9	2	1	1	0	Chisom basil onyekaba	176989407	6a278b7d-e3e8-495c-b870-35dc12dd75b4	2021-05-09T23:13:22		[]	submitted_via_web			1493
2021-05-06T12:52:23.410+01:00	2021-05-06T12:57:52.093+01:00	2021-05-06	chisom basil onyekaba	09056833017	Enugu	IGBO-ETITI	Community	Use chukwuma family ikollo Ani ikollo	2021-05-06	6.6795359 7.3650109 352.6748102675904 3.9	6.6795359	7.3650109	352.6748102675904	3.9	5	2	3	0	Chisom basil onyekaba	176989409	6930910a-3b26-4258-afcc-3d0914965422	2021-05-09T23:13:24		[]	submitted_via_web			1494
2021-05-06T13:09:46.982+01:00	2021-05-06T13:15:34.157+01:00	2021-05-06	chisom basil onyekaba	09056833017	Enugu	IGBO-ETITI	Community	Okafor family imi ekweli ikollo	2021-05-06	6.6803146 7.3659174 401.5568168585073 15.0	6.6803146	7.3659174	401.5568168585073	15.0	3	9	0	3	Chisom basil onyekaba	176989412	0784fd4a-9932-4023-a0fb-51ebdcf863d0	2021-05-09T23:13:26		[]	submitted_via_web			1495
2021-05-06T13:15:37.995+01:00	2021-05-06T13:19:41.485+01:00	2021-05-06	chisom basil onyekaba	09056833017	Enugu	IGBO-ETITI	Community	Ode family imi ekweli ikollo	2021-05-06	6.6806376 7.3657982 356.7637882923137 3.9	6.6806376	7.3657982	356.7637882923137	3.9	4	2	1	0	Chisom basil onyekaba	176989414	e1bc4331-9758-4f13-9582-40fdf63d8f35	2021-05-09T23:13:32		[]	submitted_via_web			1496
2021-05-06T13:23:46.579+01:00	2021-05-06T13:25:10.388+01:00	2021-05-06	chisom basil onyekaba	09056833017	Enugu	IGBO-ETITI	Community	Ezugwu family ikollo Ani ikollo	2021-05-06	6.681305 7.3661234 339.3642504725128 3.9	6.681305	7.3661234	339.3642504725128	3.9	2	2	0	1	Chisom basil onyekaba	176989416	d6a0fca3-6490-489f-9d3b-addfbc9cf9b3	2021-05-09T23:13:34		[]	submitted_via_web			1497
2021-05-06T13:25:57.349+01:00	2021-05-06T13:28:59.496+01:00	2021-05-06	chisom basil onyekaba	09056833017	Enugu	IGBO-ETITI	Community	Udodiu ezugwu Amadi family ikollo Ani ikollo	2021-05-06	6.6817864 7.3664464 326.45460582142204 3.9	6.6817864	7.3664464	326.45460582142204	3.9	3	4	0	0	Chisom basil onyekaba	176989417	dcff025e-8e87-435f-84c7-399449d81ce4	2021-05-09T23:13:34		[]	submitted_via_web			1498
2021-05-06T13:30:45.751+01:00	2021-05-06T13:37:10.340+01:00	2021-05-06	chisom basil onyekaba	09056833017	Enugu	IGBO-ETITI	Community	Ukene ezugwu family ikollo Ani ikollo	2021-05-06	6.6819322 7.3666298 347.82437610960403 3.9	6.6819322	7.3666298	347.82437610960403	3.9	3	6	2	1	Chisom basil onyekaba	176989418	f3f0cae9-c655-45eb-8922-d5c1ad5b48bd	2021-05-09T23:13:35		[]	submitted_via_web			1499
2021-05-06T13:37:17.864+01:00	2021-05-06T13:39:45.513+01:00	2021-05-06	chisom basil onyekaba	09056833017	Enugu	IGBO-ETITI	Community	Nnaemeka ezugwu family ikollo Ani ikollo	2021-05-06	6.6819796 7.3665825 322.59116947181224 3.9	6.6819796	7.3665825	322.59116947181224	3.9	5	2	1	1	Chisom basil onyekaba	176989422	e5f02fab-01eb-4b47-8edc-8dc5bf43aec8	2021-05-09T23:13:38		[]	submitted_via_web			1500
2021-05-06T13:40:02.841+01:00	2021-05-06T13:48:17.515+01:00	2021-05-06	chisom basil onyekaba	09056833017	Enugu	IGBO-ETITI	Community	Robot ezugwu family ikollo Ani ikollo	2021-05-06	6.6813027 7.3672054 391.36003744625907 3.9	6.6813027	7.3672054	391.36003744625907	3.9	0	4	0	1	Chisom basil onyekaba	176989424	f96b1c9e-ee9e-4a4a-a02b-4cf687752f27	2021-05-09T23:13:38		[]	submitted_via_web			1501
2021-05-06T13:48:21.133+01:00	2021-05-06T14:13:00.865+01:00	2021-05-06	chisom basil onyekaba	09056833017	Enugu	IGBO-ETITI	Community	Onuorah ugwu family imi ekweana ikollo	2021-05-06	6.6803515 7.3671741 358.6084433716391 3.9	6.6803515	7.3671741	358.6084433716391	3.9	8	8	3	2	Chisom basil onyekaba	176989427	9b553ed6-82f1-42de-8498-19cffd00190f	2021-05-09T23:13:40		[]	submitted_via_web			1502
2021-05-06T14:13:10.657+01:00	2021-05-06T14:16:28.361+01:00	2021-05-06	chisom basil onyekaba	09056833017	Enugu	IGBO-ETITI	Community	Iyke family imi ekweana ikollo	2021-05-06	6.6801619 7.3672382 360.4869177110961 3.9	6.6801619	7.3672382	360.4869177110961	3.9	2	0	0	0	Chisom basil onyekaba	176989428	6dce496f-417f-4d44-8587-ef1437e1fac0	2021-05-09T23:13:42		[]	submitted_via_web			1503
2021-05-06T14:16:38.475+01:00	2021-05-06T14:27:53.050+01:00	2021-05-06	chisom basil onyekaba	09056833017	Enugu	IGBO-ETITI	Community	Ekete family Joseph ikollo Ani ikollo	2021-05-06	6.6794986 7.3670631 243.21979984863145 3.9	6.6794986	7.3670631	243.21979984863145	3.9	10	11	6	3	Chisom basil onyekaba	176989429	399388fa-b8ad-47a3-8f2e-c346be90abc0	2021-05-09T23:13:42		[]	submitted_via_web			1504
2021-05-06T14:27:58.474+01:00	2021-05-06T14:40:15.836+01:00	2021-05-06	chisom basil onyekaba	09056833017	Enugu	IGBO-ETITI	Community	Ekete Joshua family ikollo Ani ikollo	2021-05-06	6.6796808 7.3667689 331.779775822691 3.9	6.6796808	7.3667689	331.779775822691	3.9	8	7	1	2	Chisom basil onyekaba	176989430	971de82b-775a-4c43-8b5e-00de2d7a532b	2021-05-09T23:13:43		[]	submitted_via_web			1505
2021-05-06T14:40:20.923+01:00	2021-05-06T14:42:03.620+01:00	2021-05-06	chisom basil onyekaba	09056833017	Enugu	IGBO-ETITI	Community	Amadi family ikollo Ani ikollo	2021-05-06	6.6792262 7.3665615 352.95626340589814 3.9	6.6792262	7.3665615	352.95626340589814	3.9	5	4	1	0	Chisom basil onyekaba	176989431	4466fd5a-4f06-497c-af1f-d20ba2af1a96	2021-05-09T23:13:44		[]	submitted_via_web			1506
2021-05-06T14:43:47.378+01:00	2021-05-06T14:46:26.005+01:00	2021-05-06	chisom basil onyekaba	09056833017	Enugu	IGBO-ETITI	Community	Health care extension ikollo	2021-05-06	6.6775734 7.3667278 350.184114458442 3.9	6.6775734	7.3667278	350.184114458442	3.9	10	12	3	1	Chisom basil onyekaba	176989433	57ac625d-0583-4100-a10f-752304bb74e3	2021-05-09T23:13:44		[]	submitted_via_web			1507
2021-05-06T15:00:55.607+01:00	2021-05-06T15:17:10.788+01:00	2021-05-06	chisom basil onyekaba	09056833017	Enugu	IGBO-ETITI	Community	Oriogba family imi ekweana ikollo	2021-05-06	6.6782519 7.3639026 354.4107033775239 3.9	6.6782519	7.3639026	354.4107033775239	3.9	8	5	1	1	Chisom basil onyekaba	176989434	cd82876d-b3a6-4523-8623-751a8a9856c0	2021-05-09T23:13:45		[]	submitted_via_web			1508
2021-05-06T15:17:14.236+01:00	2021-05-06T15:21:28.643+01:00	2021-05-06	chisom basil onyekaba	09056833017	Enugu	IGBO-ETITI	Community	Didegwu family umu ekwelu ikollo	2021-05-06	6.6785332 7.3638433 276.8952124787441 3.9	6.6785332	7.3638433	276.8952124787441	3.9	4	8	2	3	Chisom basil onyekaba	176989435	59d9d6df-2c6d-4d34-aaec-afe41f2cf193	2021-05-09T23:13:46		[]	submitted_via_web			1509
2021-05-06T15:21:32.375+01:00	2021-05-06T15:23:48.369+01:00	2021-05-06	chisom basil onyekaba	09056833017	Enugu	IGBO-ETITI	Community	Simon family umuekwelu ikollo	2021-05-06	6.6781713 7.3637563 365.76284931659194 3.9	6.6781713	7.3637563	365.76284931659194	3.9	5	5	1	1	Chisom basil onyekaba	176989438	eb29f52d-54d6-4303-a8af-817e766ad504	2021-05-09T23:13:47		[]	submitted_via_web			1510
2021-05-06T15:35:14.758+01:00	2021-05-06T15:42:11.516+01:00	2021-05-06	chisom basil onyekaba	09056833017	Enugu	IGBO-ETITI	Community	Gidegwu Anthony ikollo Ani ikollo	2021-05-06	6.6776985 7.3627149 343.0188791416018 3.9	6.6776985	7.3627149	343.0188791416018	3.9	6	8	2	2	Chisom basil onyekaba	176989439	831f4121-a86d-4822-93e5-a1dc01b1cc0d	2021-05-09T23:13:47		[]	submitted_via_web			1511
2021-05-06T15:42:15.728+01:00	2021-05-06T15:43:29.554+01:00	2021-05-06	chisom basil onyekaba	09056833017	Enugu	IGBO-ETITI	Community	Ekete Anthony family ikollo Ani ikollo	2021-05-06	6.6777533 7.3624605 341.35629092510834 3.9	6.6777533	7.3624605	341.35629092510834	3.9	3	0	0	0	Chisom basil onyekaba	176989441	28467719-928b-4587-9c46-b72946f63cbc	2021-05-09T23:13:48		[]	submitted_via_web			1512
2021-05-06T15:46:32.125+01:00	2021-05-06T15:48:00.923+01:00	2021-05-06	chisom basil onyekaba	09056833017	Enugu	IGBO-ETITI	Community	Batholomeaw didegwu family ikollo Ani ikollo	2021-05-06	6.6773562 7.3623511 362.29464725711034 3.9	6.6773562	7.3623511	362.29464725711034	3.9	5	5	1	1	Chisom basil onyekaba	176989442	b3ff38ea-be79-4696-9360-8b7682374a76	2021-05-09T23:13:48		[]	submitted_via_web			1513
2021-05-06T15:50:59.110+01:00	2021-05-06T15:54:00.446+01:00	2021-05-06	chisom basil onyekaba	09056833017	Enugu	IGBO-ETITI	Community	Onukwube shop ikollo Ani ikollo	2021-05-06	6.6774691 7.3623324 315.203337465074 3.9	6.6774691	7.3623324	315.203337465074	3.9	10	7	0	0	Chisom basil onyekaba	176989444	22ab71e4-55ff-4a4e-9792-1333431e9720	2021-05-09T23:13:49		[]	submitted_via_web			1514
2021-05-06T16:02:57.529+01:00	2021-05-06T16:08:21.976+01:00	2021-05-06	chisom basil onyekaba	09056833017	Enugu	IGBO-ETITI	Community	Health centre ikollo	2021-05-06	6.6777277 7.3610146 327.7568849911026 3.9	6.6777277	7.3610146	327.7568849911026	3.9	2	7	0	1	Chisom basil onyekaba	176989445	5086b2ce-c85d-45f4-9978-844ac38cc07a	2021-05-09T23:13:49		[]	submitted_via_web			1515
2021-05-10T15:26:00.033+01:00	2021-05-10T15:49:54.981+01:00	2021-05-10	chisom basil onyekaba	09056833017	Enugu	IGBO-ETITI	Community	Unodiaku Frederick family imi ekweana ikollo	2021-05-10	6.6815569 7.3629383 332.959115605791 3.9	6.6815569	7.3629383	332.959115605791	3.9	1	1	0	0	Chisom basil onyekaba	177403762	6c543804-a881-49fa-aae6-b131226f12e2	2021-05-11T21:13:46		[]	submitted_via_web			1518
2021-05-10T14:06:08.200+01:00	2021-05-10T14:20:07.301+01:00	2021-05-10	chisom basil onyekaba	09056833017	Enugu	IGBO-ETITI	Community	Lord's chosen Church ikollo	2021-05-10	6.6788726 7.3614462 363.855223040277 8.334	6.6788726	7.3614462	363.855223040277	8.334	8	20	1	1	Chisom basil onyekaba	177403731	1ac5f307-9116-4a56-9df7-496ed4c1bb52	2021-05-11T21:13:21		[]	submitted_via_web			1519
2021-05-10T14:20:39.560+01:00	2021-05-10T14:32:23.316+01:00	2021-05-10	chisom basil onyekaba	09056833017	Enugu	IGBO-ETITI	Community	Helen ugwu family ikollo Ani ikollo	2021-05-10	6.6801333 7.3616079 344.17250399621025 7.404	6.6801333	7.3616079	344.17250399621025	7.404	0	2	0	0	Chisom basil onyekaba	177403733	7793c5ed-73c8-4f3a-9a09-7ba85c8ee3c0	2021-05-11T21:13:22		[]	submitted_via_web			1520
2021-05-10T14:32:47.963+01:00	2021-05-10T14:46:41.831+01:00	2021-05-10	chisom basil onyekaba	09056833017	Enugu	IGBO-ETITI	Community	Oba Marcel family ikollo Ani ikollo	2021-05-10	6.6806176 7.3608332 322.77772447791364 11.3	6.6806176	7.3608332	322.77772447791364	11.3	0	5	0	2	Chisom basil onyekaba	177403737	3992bf65-9c7d-4b6f-8bcb-381fda0233aa	2021-05-11T21:13:23		[]	submitted_via_web			1521
2021-05-10T14:49:04.234+01:00	2021-05-10T14:51:16.435+01:00	2021-05-10	chisom basil onyekaba	09056833017	Enugu	IGBO-ETITI	Community	Lazarus oba ikollo Ani ikollo	2021-05-10	6.6817075 7.3615183 358.50715594617 9.45	6.6817075	7.3615183	358.50715594617	9.45	0	3	0	0	Chisom basil onyekaba	177403740	6b5dc367-f3d8-422a-8877-d7493b946370	2021-05-11T21:13:25		[]	submitted_via_web			1522
2021-05-10T14:51:19.758+01:00	2021-05-10T14:52:31.538+01:00	2021-05-10	chisom basil onyekaba	09056833017	Enugu	IGBO-ETITI	Community	Eugene oba family ikollo Ani ikollo	2021-05-10	6.6817812 7.3611687 392.2678651883983 3.9	6.6817812	7.3611687	392.2678651883983	3.9	8	6	2	2	Chisom basil onyekaba	177403743	c0ecccc1-a176-4f70-8f5c-627343cc33dd	2021-05-11T21:13:26		[]	submitted_via_web			1523
2021-05-10T14:52:35.341+01:00	2021-05-10T14:53:44.808+01:00	2021-05-10	chisom basil onyekaba	09056833017	Enugu	IGBO-ETITI	Community	Oba Justus ikollo Ani ikollo	2021-05-10	6.6819156 7.3611687 338.67194119634047 3.9	6.6819156	7.3611687	338.67194119634047	3.9	3	4	1	0	Chisom basil onyekaba	177403744	7e2af632-716f-4848-b5eb-a8ffda28ce7a	2021-05-11T21:13:27		[]	submitted_via_web			1524
2021-05-10T14:53:48.952+01:00	2021-05-10T14:59:42.789+01:00	2021-05-10	chisom basil onyekaba	09056833017	Enugu	IGBO-ETITI	Community	Amadi Eugene family ikollo Ani ikollo	2021-05-10	6.6825888 7.3611989 376.2139510651517 3.9	6.6825888	7.3611989	376.2139510651517	3.9	2	2	0	0	Chisom basil onyekaba	177403747	d20d12bb-c92b-4060-813e-27c382819ca8	2021-05-11T21:13:30		[]	submitted_via_web			1525
2021-05-10T15:01:15.777+01:00	2021-05-10T15:04:46.986+01:00	2021-05-10	chisom basil onyekaba	09056833017	Enugu	IGBO-ETITI	Community	Amadi Eugene Helen family ikollo Ani ikollo	2021-05-10	6.6830055 7.3612475 359.34155521856854 13.629	6.6830055	7.3612475	359.34155521856854	13.629	3	5	1	0	Chisom basil onyekaba	177403749	8421943c-b67a-4c79-869d-e651dccf9020	2021-05-11T21:13:32		[]	submitted_via_web			1526
2021-05-10T15:10:26.793+01:00	2021-05-10T15:25:56.891+01:00	2021-05-10	chisom basil onyekaba	09056833017	Enugu	IGBO-ETITI	Community	Amadi Patrick family ikollo Ani ikollo	2021-05-10	6.6804427 7.3621732 357.165214528527 3.9	6.6804427	7.3621732	357.165214528527	3.9	5	2	2	0	Chisom basil onyekaba	177403760	3a186f08-af77-4a8a-9407-f57b0b76fb95	2021-05-11T21:13:45		[]	submitted_via_web			1527
2021-05-10T15:50:00.368+01:00	2021-05-10T15:56:38.326+01:00	2021-05-10	chisom basil onyekaba	09056833017	Enugu	IGBO-ETITI	Community	Onyefu ekwueme family imi ekwenu ikollo	2021-05-10	6.6823037 7.3633765 385.0479894317648 3.9	6.6823037	7.3633765	385.0479894317648	3.9	1	4	0	0	Chisom basil onyekaba	177403763	7a60cb1b-2e4d-4857-af6a-a19d2699bde1	2021-05-11T21:13:48		[]	submitted_via_web			1528
2021-05-10T15:56:41.916+01:00	2021-05-10T15:59:10.524+01:00	2021-05-10	chisom basil onyekaba	09056833017	Enugu	IGBO-ETITI	Community	Nwaigbo Sylvester family imi ekwenu ikollo	2021-05-10	6.6823605 7.3641241 396.0340532184821 3.9	6.6823605	7.3641241	396.0340532184821	3.9	8	7	3	3	Chisom basil onyekaba	177403764	3709d41e-bda7-4151-aab0-0bfd39c7a4e0	2021-05-11T21:13:49		[]	submitted_via_web			1529
2021-05-10T15:59:13.764+01:00	2021-05-10T16:00:50.465+01:00	2021-05-10	chisom basil onyekaba	09056833017	Enugu	IGBO-ETITI	Community	Ibenike family ikollo Ani ikollo	2021-05-10	6.6823838 7.3642101 361.64508340212717 3.9	6.6823838	7.3642101	361.64508340212717	3.9	5	4	3	1	Chisom basil onyekaba	177403765	811e3229-f757-4805-b806-beec28244b26	2021-05-11T21:13:49		[]	submitted_via_web			1530
2021-05-10T16:01:04.336+01:00	2021-05-10T16:14:53.368+01:00	2021-05-10	chisom basil onyekaba	09056833017	Enugu	IGBO-ETITI	Community	G	2021-05-10	6.6827154 7.36526 397.9188400980011 3.9	6.6827154	7.36526	397.9188400980011	3.9	1	5	0	0	Chisom basil onyekaba	177403766	30ae17e3-70f5-4c92-bfcd-0c9323f31942	2021-05-11T21:13:50		[]	submitted_via_web			1531
2021-05-10T16:14:56.409+01:00	2021-05-10T16:20:40.209+01:00	2021-05-10	chisom basil onyekaba	09056833017	Enugu	IGBO-ETITI	Community	Umuani family imi ekwenu ikollo	2021-05-10	6.6815748 7.3653938 340.76637351112146 3.9	6.6815748	7.3653938	340.76637351112146	3.9	6	4	2	1	Chisom basil onyekaba	177403767	b7db9c5d-8721-4b86-a531-b2ba9115b39a	2021-05-11T21:13:51		[]	submitted_via_web			1532
2021-05-10T16:21:37.229+01:00	2021-05-10T16:23:31.200+01:00	2021-05-10	chisom basil onyekaba	09056833017	Enugu	IGBO-ETITI	Community	Oheni family imi ekwenu ikollo	2021-05-10	6.6802452 7.3659465 391.6611848094904 3.9	6.6802452	7.3659465	391.6611848094904	3.9	7	5	3	3	Chisom basil onyekaba	177403769	d78a51d2-d7a2-4bf6-aeb1-f5d8755b3038	2021-05-11T21:13:52		[]	submitted_via_web			1533
2021-05-10T16:23:35.720+01:00	2021-05-10T16:28:45.264+01:00	2021-05-10	chisom basil onyekaba	09056833017	Enugu	IGBO-ETITI	Community	Amenabo family imi ekwenu ikollo	2021-05-10	6.679965 7.3649118 364.7822129114951 3.9	6.679965	7.3649118	364.7822129114951	3.9	5	2	1	2	Chisom basil onyekaba	177403773	e04d819d-22dc-4060-9890-648d3819f784	2021-05-11T21:13:53		[]	submitted_via_web			1534
2021-05-10T16:33:32.126+01:00	2021-05-10T16:39:55.229+01:00	2021-05-10	chisom basil onyekaba	09056833017	Enugu	IGBO-ETITI	Community	Ode family imi ekwenu ikollo	2021-05-10	6.6799455 7.3636503 343.6425600096737 3.9	6.6799455	7.3636503	343.6425600096737	3.9	4	3	0	2	Chisom basil onyekaba	177403775	4406b02d-7fdb-4087-8dca-6286934ebb03	2021-05-11T21:13:55		[]	submitted_via_web			1535
2021-05-10T16:39:58.559+01:00	2021-05-10T16:45:07.482+01:00	2021-05-10	chisom basil onyekaba	09056833017	Enugu	IGBO-ETITI	Community	Igbo family imi ekwenu ikollo	2021-05-10	6.6804763 7.3634088 337.23812935058885 3.9	6.6804763	7.3634088	337.23812935058885	3.9	1	6	0	2	Chisom basil onyekaba	177403776	bcbdb7f0-dd22-4e72-8df9-ccea78df6a1c	2021-05-11T21:13:56		[]	submitted_via_web			1536
2021-05-10T16:45:24.917+01:00	2021-05-10T16:54:45.515+01:00	2021-05-10	chisom basil onyekaba	09056833017	Enugu	IGBO-ETITI	Community	Denis Igbo family ikollo Ani ikollo	2021-05-10	6.6809217 7.3641601 393.1342800658542 4.472	6.6809217	7.3641601	393.1342800658542	4.472	0	4	0	1	Chisom basil onyekaba	177403777	0b1c4681-a282-48a9-87bf-a770fcc16024	2021-05-11T21:13:57		[]	submitted_via_web			1537
2021-05-10T16:59:20.840+01:00	2021-05-10T17:09:29.281+01:00	2021-05-10	chisom basil onyekaba	09056833017	Enugu	IGBO-ETITI	Community	G	2021-05-10	6.6799322 7.362954 345.2321839253516 3.9	6.6799322	7.362954	345.2321839253516	3.9	3	2	0	0	Chisom basil onyekaba	177403781	875b3107-b647-49cd-827c-7d2a0265965a	2021-05-11T21:13:59		[]	submitted_via_web			1538
2021-05-10T17:19:06.808+01:00	2021-05-10T17:28:59.855+01:00	2021-05-10	chisom basil onyekaba	09056833017	Enugu	IGBO-ETITI	Community	Eworomi family ikollo Ani ikollo	2021-05-10	6.6802271 7.3596292 230.26970890933393 3.9	6.6802271	7.3596292	230.26970890933393	3.9	3	3	1	0	Chisom basil onyekaba	177403783	8a3c3c86-8571-40ca-b8b4-11f00549fc39	2021-05-11T21:14:00		[]	submitted_via_web			1539
2021-05-10T17:29:03.283+01:00	2021-05-10T17:35:44.151+01:00	2021-05-10	chisom basil onyekaba	09056833017	Enugu	IGBO-ETITI	Community	Uferre Amadi family ikollo Ani ikollo	2021-05-10	6.6789457 7.3599294 362.05178445687096 3.9	6.6789457	7.3599294	362.05178445687096	3.9	5	2	1	0	Chisom basil onyekaba	177403784	dd8097cd-9cd6-4e41-9eb9-4606c1e20533	2021-05-11T21:14:01		[]	submitted_via_web			1540
2021-05-10T17:35:47.386+01:00	2021-05-10T17:38:13.202+01:00	2021-05-10	chisom basil onyekaba	09056833017	Enugu	IGBO-ETITI	Community	Oheni Amadi family ikollo Ani ikollo	2021-05-10	6.6786011 7.3599708 345.5273301943112 13.712	6.6786011	7.3599708	345.5273301943112	13.712	2	6	2	1	Chisom basil onyekaba	177403786	660b7c5b-4bb0-4cab-a255-6e27230cea86	2021-05-11T21:14:02		[]	submitted_via_web			1541
2021-05-10T17:38:18.178+01:00	2021-05-10T17:40:48.822+01:00	2021-05-10	chisom basil onyekaba	09056833017	Enugu	IGBO-ETITI	Community	Virginus oba family ikollo Ani ikollo	2021-05-10	6.678392 7.3599461 356.082483110316 11.813	6.678392	7.3599461	356.082483110316	11.813	8	5	2	2	Chisom basil onyekaba	177403788	815e5aff-4656-443b-8457-0e4044a18f43	2021-05-11T21:14:04		[]	submitted_via_web			1542
2021-05-12T14:37:29.702+01:00	2021-05-12T14:48:08.264+01:00	2021-05-12	chisom basil onyekaba	09056833017	Enugu	IGBO-ETITI	Community	Agu family ukehe	2021-05-12	6.6703722 7.3717939 412.9417096436191 3.9	6.6703722	7.3717939	412.9417096436191	3.9	0	2	0	0	Chisom basil onyekaba	177672685	c8e2a214-6b5a-4f6a-bdd1-37722a5fc39e	2021-05-13T15:48:03		[]	submitted_via_web			1543
2021-05-12T14:53:33.693+01:00	2021-05-12T14:58:47.183+01:00	2021-05-12	chisom basil onyekaba	09056833017	Enugu	IGBO-ETITI	Community	Ukwu family amaedem ikollo	2021-05-12	6.6722622 7.3701671 381.4976667429453 3.9	6.6722622	7.3701671	381.4976667429453	3.9	0	3	0	1	Chisom basil onyekaba	177672694	9fb179c1-a054-461c-bd8a-9ec34637579b	2021-05-13T15:48:12		[]	submitted_via_web			1544
2021-05-12T14:59:01.355+01:00	2021-05-12T15:06:30.095+01:00	2021-05-12	chisom basil onyekaba	09056833017	Enugu	IGBO-ETITI	Community	Nwaezu family amaedem ikollo	2021-05-12	6.6708941 7.3695408 365.1126264811313 1.918	6.6708941	7.3695408	365.1126264811313	1.918	2	5	1	1	Chisom basil onyekaba	177672698	33f528d9-8958-49a3-9334-d6113fcfd7f5	2021-05-13T15:48:14		[]	submitted_via_web			1545
2021-05-12T15:06:33.799+01:00	2021-05-12T15:12:14.104+01:00	2021-05-12	chisom basil onyekaba	09056833017	Enugu	IGBO-ETITI	Community	Iwuala family amaedem ikollo	2021-05-12	6.6708049 7.369803 324.5990399333137 3.9	6.6708049	7.369803	324.5990399333137	3.9	5	5	2	2	Chisom basil onyekaba	177672742	b6fe2830-cf9f-4f92-9dee-f9cd408ecdb8	2021-05-13T15:48:53		[]	submitted_via_web			1546
2021-05-12T15:12:18.498+01:00	2021-05-12T15:26:01.709+01:00	2021-05-12	chisom basil onyekaba	09056833017	Enugu	IGBO-ETITI	Community	Agu Luis family amaedem ikollo	2021-05-12	6.671555 7.3693476 370.19109463161635 3.9	6.671555	7.3693476	370.19109463161635	3.9	2	2	0	0	Chisom basil onyekaba	177672747	52f47fa2-f968-43aa-873c-a9aba785015a	2021-05-13T15:48:58		[]	submitted_via_web			1547
2021-05-12T15:26:05.046+01:00	2021-05-12T15:27:20.754+01:00	2021-05-12	chisom basil onyekaba	09056833017	Enugu	IGBO-ETITI	Community	Ugwu David family amaedem ikollo	2021-05-12	6.6712372 7.3690923 342.65273421553206 3.9	6.6712372	7.3690923	342.65273421553206	3.9	6	5	2	1	Chisom basil onyekaba	177672750	03226a2d-caf2-4e45-a736-f36d47872a1d	2021-05-13T15:49:01		[]	submitted_via_web			1548
2021-05-12T15:27:24.742+01:00	2021-05-12T15:31:36.565+01:00	2021-05-12	chisom basil onyekaba	09056833017	Enugu	IGBO-ETITI	Community	Odonwanaka family amaedem ikollo	2021-05-12	6.671384 7.369324 354.22011758428977 3.9	6.671384	7.369324	354.22011758428977	3.9	4	2	1	1	Chisom basil onyekaba	177672763	cc5dec46-91e6-4970-b425-45f0dd117938	2021-05-13T15:49:11		[]	submitted_via_web			1549
2021-05-12T15:31:39.942+01:00	2021-05-12T15:33:16.195+01:00	2021-05-12	chisom basil onyekaba	09056833017	Enugu	IGBO-ETITI	Community	Igwunwanaka family amaedem ikollo	2021-05-12	6.6720004 7.3691221 388.0891151331071 3.9	6.6720004	7.3691221	388.0891151331071	3.9	3	3	0	0	Chisom basil onyekaba	177672775	b74965d8-525c-4b7c-9ce3-2a04d6eab9b2	2021-05-13T15:49:19		[]	submitted_via_web			1550
2021-05-12T15:33:20.084+01:00	2021-05-12T15:37:49.517+01:00	2021-05-12	chisom basil onyekaba	09056833017	Enugu	IGBO-ETITI	Community	Ugwu John family amaedem ikollo	2021-05-12	6.6720088 7.3695164 404.25889656809164 3.9	6.6720088	7.3695164	404.25889656809164	3.9	1	1	0	0	Chisom basil onyekaba	177672838	64577828-8d76-4169-a189-5c5217eae7e8	2021-05-13T15:50:20		[]	submitted_via_web			1551
2021-05-12T15:37:57.352+01:00	2021-05-12T15:45:58.971+01:00	2021-05-12	chisom basil onyekaba	09056833017	Enugu	IGBO-ETITI	Community	Patrick ugwu family amaedem ikollo	2021-05-12	6.6723924 7.3696382 340.0601318454542 3.9	6.6723924	7.3696382	340.0601318454542	3.9	10	11	5	2	Chisom basil onyekaba	177673039	96e6178f-8cd5-4565-8628-61836ea4a283	2021-05-13T15:52:35		[]	submitted_via_web			1552
2021-05-12T16:19:16.775+01:00	2021-05-12T16:22:53.350+01:00	2021-05-12	chisom basil onyekaba	09056833017	Enugu	IGBO-ETITI	Community	Nnadi family umuekwelu ikollo	2021-05-12	6.672607 7.3683039 361.0519631166678 3.9	6.672607	7.3683039	361.0519631166678	3.9	4	3	1	1	Chisom basil onyekaba	177673094	2fda15f9-68a9-4527-8e0c-762cf08eb21c	2021-05-13T15:53:05		[]	submitted_via_web			1553
2021-05-12T16:23:00.774+01:00	2021-05-12T16:29:09.257+01:00	2021-05-12	chisom basil onyekaba	09056833017	Enugu	IGBO-ETITI	Community	Samuel olowu family amauwana ikollo	2021-05-12	6.6724832 7.3676322 336.1664207980985 3.9	6.6724832	7.3676322	336.1664207980985	3.9	1	1	0	1	Chisom basil onyekaba	177673101	8efd236e-b537-4a42-bcc8-7a5b36ba799b	2021-05-13T15:53:10		[]	submitted_via_web			1554
2021-05-12T16:29:12.215+01:00	2021-05-12T16:30:42.254+01:00	2021-05-12	chisom basil onyekaba	09056833017	Enugu	IGBO-ETITI	Community	Eze olowo family amauwana ikollo	2021-05-12	6.672613 7.3678668 387.73827247251734 3.9	6.672613	7.3678668	387.73827247251734	3.9	5	5	1	1	Chisom basil onyekaba	177673111	a7ad811c-d905-499b-82eb-832adbc58c53	2021-05-13T15:53:14		[]	submitted_via_web			1555
2021-05-12T16:31:11.713+01:00	2021-05-12T16:36:25.591+01:00	2021-05-12	chisom basil onyekaba	09056833017	Enugu	IGBO-ETITI	Community	Ugwu otu family amauwana ikollo	2021-05-12	6.6725371 7.366836 329.7197693240703 4.349	6.6725371	7.366836	329.7197693240703	4.349	1	2	0	1	Chisom basil onyekaba	177673115	c17ba029-eece-42ec-bfc4-bd093ca9ca06	2021-05-13T15:53:16		[]	submitted_via_web			1556
2021-05-12T16:36:38.192+01:00	2021-05-12T16:44:45.017+01:00	2021-05-12	chisom basil onyekaba	09056833017	Enugu	IGBO-ETITI	Community	Okoro family amauwana ikollo	2021-05-12	6.6721574 7.3664504 291.94302666182455 4.676	6.6721574	7.3664504	291.94302666182455	4.676	3	4	2	2	Chisom basil onyekaba	177673118	583b6a60-73d5-4fd8-bcf5-4f65a1ae98ec	2021-05-13T15:53:17		[]	submitted_via_web			1557
2021-05-12T16:44:55.501+01:00	2021-05-12T16:51:07.690+01:00	2021-05-12	chisom basil onyekaba	09056833017	Enugu	IGBO-ETITI	Community	Amaudiegwe family amauwana ikollo	2021-05-12	6.6720605 7.3660292 350.1158246618962 4.315	6.6720605	7.3660292	350.1158246618962	4.315	2	2	0	0	Chisom basil onyekaba	177673136	aa4e4bc3-c74b-4f7b-a974-6b7141b9b341	2021-05-13T15:53:24		[]	submitted_via_web			1558
2021-05-12T16:51:18.257+01:00	2021-05-12T16:58:05.052+01:00	2021-05-12	chisom basil onyekaba	09056833017	Enugu	IGBO-ETITI	Community	Oneigwe family amaedem ikollo	2021-05-12	6.6709748 7.3651228 0.9559577461303046 3.9	6.6709748	7.3651228	0.9559577461303046	3.9	6	5	2	2	Chisom basil onyekaba	177673140	259d7b2f-e07e-4706-9b6b-643c0a3ee4ff	2021-05-13T15:53:25		[]	submitted_via_web			1559
2021-05-12T16:58:08.212+01:00	2021-05-12T17:02:47.602+01:00	2021-05-12	chisom basil onyekaba	09056833017	Enugu	IGBO-ETITI	Community	Obodoeze fidelis amaedem ikollo	2021-05-12	6.6711843 7.3671801 401.077223374152 3.9	6.6711843	7.3671801	401.077223374152	3.9	2	2	1	0	Chisom basil onyekaba	177673219	e8c2aac2-fb17-4d34-aba4-5ec6a0a2ab3d	2021-05-13T15:53:55		[]	submitted_via_web			1560
2021-05-12T17:03:04.829+01:00	2021-05-12T17:07:39.548+01:00	2021-05-12	chisom basil onyekaba	09056833017	Enugu	IGBO-ETITI	Community	Obodo Dominic family amaedem ikollo	2021-05-12	6.6712168 7.3674801 321.4382201779623 3.9	6.6712168	7.3674801	321.4382201779623	3.9	2	4	0	1	Chisom basil onyekaba	177673231	ea4c95e8-a0c3-45ad-a807-73f48947c1c2	2021-05-13T15:54:00		[]	submitted_via_web			1561
2021-05-12T17:07:42.801+01:00	2021-05-12T17:15:10.462+01:00	2021-05-12	chisom basil onyekaba	09056833017	Enugu	IGBO-ETITI	Community	Ugwueme family amaedem ikollo	2021-05-12	6.6713764 7.3678615 393.0375977602786 3.9	6.6713764	7.3678615	393.0375977602786	3.9	8	4	1	0	Chisom basil onyekaba	177673238	2cda8d12-67e2-4aff-885a-cde1db7d3e69	2021-05-13T15:54:02		[]	submitted_via_web			1562
2021-05-12T17:15:14.129+01:00	2021-05-12T17:17:05.367+01:00	2021-05-12	chisom basil onyekaba	09056833017	Enugu	IGBO-ETITI	Community	Ugwueme amobi family amaedem ikollo	2021-05-12	6.6719952 7.3685396 374.02177328348273 3.9	6.6719952	7.3685396	374.02177328348273	3.9	5	2	1	1	Chisom basil onyekaba	177673263	86aea7f1-b8c3-4aee-aba3-24dc614b088d	2021-05-13T15:54:08		[]	submitted_via_web			1563
2021-05-12T13:43:45.043+01:00	2021-05-12T14:27:16.861+01:00	2021-05-12	chisom basil onyekaba	09056833017	Enugu	IGBO-ETITI	Community	Ogbede health centre	2021-05-12	6.6710852 7.3735345 414.38749750888627 3.9	6.6710852	7.3735345	414.38749750888627	3.9	5	8	0	0	Chisom basil onyekaba	177674450	716daf61-3eae-4efb-8121-9e739abfadfc	2021-05-13T16:05:20		[]	submitted_via_web			1564
2021-05-12T14:30:01.271+01:00	2021-05-12T14:37:26.495+01:00	2021-05-12	chisom basil onyekaba	09056833017	Enugu	IGBO-ETITI	Community	Emmanuel family ochima	2021-05-12	6.6702704 7.3722555 400.32984923955445 3.9	6.6702704	7.3722555	400.32984923955445	3.9	2	3	0	0	Chisom basil onyekaba	177674487	6dbe8e10-cd2a-4cf8-89d4-936b1a91c1cb	2021-05-13T16:05:31		[]	submitted_via_web			1565
2021-05-12T18:00:21.277+01:00	2021-05-18T13:53:43.015+01:00	2021-05-12	chisom basil onyekaba	09056833017	Enugu	IGBO-ETITI	Community	Amoke family umuekwelu ikollo	2021-05-18	6.6770475 7.3632199 358.36758724602294 3.9	6.6770475	7.3632199	358.36758724602294	3.9	6	5	1	1	Chisom basil onyekaba	178420605	2b81b0eb-ce9f-4443-8a0d-cca5b7d7695e	2021-05-18T15:58:43		[]	submitted_via_web			1569
2021-05-18T13:54:23.386+01:00	2021-05-18T13:58:20.642+01:00	2021-05-18	chisom basil onyekaba	09056833017	Enugu	IGBO-ETITI	Community	Ugwu enyi family umuekwelu ikollo	2021-05-18	6.678403 7.3595235 340.08102785362695 3.9	6.678403	7.3595235	340.08102785362695	3.9	2	3	0	0	Chisom basil onyekaba	178420609	7350c3ff-b8eb-45e4-b37f-53ca914f0974	2021-05-18T15:58:44		[]	submitted_via_web			1570
2021-05-18T14:00:33.559+01:00	2021-05-18T14:07:13.813+01:00	2021-05-18	chisom basil onyekaba	09056833017	Enugu	IGBO-ETITI	Community	Ugwuanyi Emmanuel family umukoko ikollo	2021-05-18	6.6784028 7.3595147 340.08102785362695 6.483	6.6784028	7.3595147	340.08102785362695	6.483	3	3	1	0	Chisom basil onyekaba	178420612	43caf19c-6d9a-4aa1-bb31-0089b10eb7c3	2021-05-18T15:58:45		[]	submitted_via_web			1571
2021-05-18T14:07:16.963+01:00	2021-05-18T14:10:02.039+01:00	2021-05-18	chisom basil onyekaba	09056833017	Enugu	IGBO-ETITI	Community	Ugwuanyi chibueze family umukoko ikollo	2021-05-18	6.6776384 7.3591649 493.06142812002895 3.9	6.6776384	7.3591649	493.06142812002895	3.9	5	6	2	2	Chisom basil onyekaba	178420615	5ad26c2a-2030-4da7-b7da-93de382ddada	2021-05-18T15:58:45		[]	submitted_via_web			1572
2021-05-18T14:10:32.030+01:00	2021-05-18T14:15:08.651+01:00	2021-05-18	chisom basil onyekaba	09056833017	Enugu	IGBO-ETITI	Community	Ozo family umukoko ikollo	2021-05-18	6.6786525 7.3584115 485.13259009001376 3.9	6.6786525	7.3584115	485.13259009001376	3.9	2	4	1	1	Chisom basil onyekaba	178420618	04a0b904-d0b2-493b-b573-402140389e13	2021-05-18T15:58:46		[]	submitted_via_web			1573
2021-05-18T14:15:17.691+01:00	2021-05-18T14:18:38.660+01:00	2021-05-18	chisom basil onyekaba	09056833017	Enugu	IGBO-ETITI	Community	Amadi family umukoko ikollo	2021-05-18	6.6789893 7.357548 528.1742431634694 12.855	6.6789893	7.357548	528.1742431634694	12.855	3	3	0	0	Chisom basil onyekaba	178420620	58496cc7-fd3f-44f9-b58d-c02c12445304	2021-05-18T15:58:47		[]	submitted_via_web			1574
2021-05-18T14:18:41.786+01:00	2021-05-18T14:22:19.785+01:00	2021-05-18	chisom basil onyekaba	09056833017	Enugu	IGBO-ETITI	Community	Amadi okenyi family umukoko ikollo	2021-05-18	6.6790641 7.3572882 531.1143628945716 3.9	6.6790641	7.3572882	531.1143628945716	3.9	2	1	0	0	Chisom basil onyekaba	178420623	2f10027a-f28d-45b3-bd64-a6e896d7f1ca	2021-05-18T15:58:47		[]	submitted_via_web			1575
2021-05-18T14:22:24.340+01:00	2021-05-18T14:29:35.405+01:00	2021-05-18	chisom basil onyekaba	09056833017	Enugu	IGBO-ETITI	Community	Ezugwu John family amaeti ikollo	2021-05-18	6.6770821 7.3569804 384.0245428878635 4.85	6.6770821	7.3569804	384.0245428878635	4.85	1	1	0	0	Chisom basil onyekaba	178420627	c51c6d71-9027-4326-a2ce-08bd10e09b08	2021-05-18T15:58:48		[]	submitted_via_web			1576
2021-05-18T14:29:38.556+01:00	2021-05-18T14:30:48.742+01:00	2021-05-18	chisom basil onyekaba	09056833017	Enugu	IGBO-ETITI	Community	Ezugwu James family amaeti ikollo	2021-05-18	6.6781267 7.3568183 409.7366933852674 3.9	6.6781267	7.3568183	409.7366933852674	3.9	5	7	2	2	Chisom basil onyekaba	178420630	7bb2949e-1e39-4b93-a9ee-6fdea5e32c2e	2021-05-18T15:58:48		[]	submitted_via_web			1577
2021-05-18T14:30:53.049+01:00	2021-05-18T14:42:30.445+01:00	2021-05-18	chisom basil onyekaba	09056833017	Enugu	IGBO-ETITI	Community	Raphael family amaeti uwani ikollo	2021-05-18	6.6774431 7.3567541 493.4212341387749 3.9	6.6774431	7.3567541	493.4212341387749	3.9	0	2	0	1	Chisom basilonyekaba	178420635	8f29f34d-0789-4dc3-8499-ee45ab5509f5	2021-05-18T15:58:49		[]	submitted_via_web			1578
2021-05-18T14:42:43.311+01:00	2021-05-18T14:47:11.209+01:00	2021-05-18	chisom basil onyekaba	09056833017	Enugu	IGBO-ETITI	Community	Frances family eziogwu ikollo	2021-05-18	6.6775461 7.3571608 442.02437604711884 4.542	6.6775461	7.3571608	442.02437604711884	4.542	5	5	0	1	Chisom basil onyekaba	178420640	9ba4f0f9-9fdb-4256-9c65-0529cfac72a4	2021-05-18T15:58:49		[]	submitted_via_web			1579
2021-05-18T14:47:14.017+01:00	2021-05-18T14:49:05.666+01:00	2021-05-18	chisom basil onyekaba	09056833017	Enugu	IGBO-ETITI	Community	Oduke family eziogwu ikollo	2021-05-18	6.6773305 7.3573265 386.0335845066887 4.799	6.6773305	7.3573265	386.0335845066887	4.799	7	5	1	1	Chisom basil onyekaba	178420646	3b001468-ba6c-4084-b402-50a8cae01aa3	2021-05-18T15:58:50		[]	submitted_via_web			1580
2021-05-18T14:49:19.073+01:00	2021-05-18T14:54:22.829+01:00	2021-05-18	chisom basil onyekaba	09056833017	Enugu	IGBO-ETITI	Community	Isibeochi eze family umukoko ikollo	2021-05-18	6.6770611 7.3574941 401.55482738435427 3.9	6.6770611	7.3574941	401.55482738435427	3.9	3	3	0	1	Chisom basil onyekaba	178420652	30d87482-8b26-4e29-aede-0f2fba197110	2021-05-18T15:58:51		[]	submitted_via_web			1581
2021-05-18T14:55:09.257+01:00	2021-05-18T14:56:39.510+01:00	2021-05-18	chisom basil onyekaba	09056833017	Enugu	IGBO-ETITI	Community	Isibeochi mmadu family umukoko ikollo	2021-05-18	6.6772164 7.3569906 398.85893488087686 3.9	6.6772164	7.3569906	398.85893488087686	3.9	7	4	1	1	Chisom basil onyekaba	178420654	6201a401-09ea-4982-8005-3c6041a8c51f	2021-05-18T15:58:52		[]	submitted_via_web			1582
2021-05-18T14:57:10.214+01:00	2021-05-18T14:59:14.378+01:00	2021-05-18	chisom basil onyekaba	09056833017	Enugu	IGBO-ETITI	Community	Azogwu Village hall ikollo	2021-05-18	6.6771479 7.3563695 353.52150551564694 1.576	6.6771479	7.3563695	353.52150551564694	1.576	5	5	0	0	Chisom basil onyekaba	178420658	7c6fc420-5a7f-4064-a1e7-e8b4bd23edc6	2021-05-18T15:58:52		[]	submitted_via_web			1583
2021-05-18T14:59:29.669+01:00	2021-05-18T15:10:17.083+01:00	2021-05-18	chisom basil onyekaba	09056833017	Enugu	IGBO-ETITI	Community	Amoke family azogwu ikollo	2021-05-18	6.6768365 7.3567403 360.445605739808 3.9	6.6768365	7.3567403	360.445605739808	3.9	1	3	0	0	Chisom basil onyekaba	178420662	76852311-faf9-46d7-9f78-5c1a788c6279	2021-05-18T15:58:53		[]	submitted_via_web			1584
2021-05-18T15:10:22.518+01:00	2021-05-18T15:14:09.656+01:00	2021-05-18	chisom basil onyekaba	09056833017	Enugu	IGBO-ETITI	Community	Agu family azogwu ikollo	2021-05-18	6.6772581 7.3563562 361.26124956966504 4.95	6.6772581	7.3563562	361.26124956966504	4.95	2	4	1	1	Chisom basil onyekaba	178420666	8135633a-a1e6-4042-8c5f-ffc44489d615	2021-05-18T15:58:54		[]	submitted_via_web			1585
2021-05-18T15:14:21.261+01:00	2021-05-18T15:19:39.210+01:00	2021-05-18	chisom basil onyekaba	09056833017	Enugu	IGBO-ETITI	Community	Aniaku family azogwu ikollo	2021-05-18	6.6771612 7.3559461 270.60567488051925 3.9	6.6771612	7.3559461	270.60567488051925	3.9	1	2	1	0	Chisom basil onyekaba	178420670	b11de00a-dd1e-422f-beba-96cd67b58a05	2021-05-18T15:58:54		[]	submitted_via_web			1586
2021-05-18T15:19:42.467+01:00	2021-05-18T15:24:03.214+01:00	2021-05-18	chisom basil onyekaba	09056833017	Enugu	IGBO-ETITI	Community	Asogwuo family azogwu ikollo	2021-05-18	6.6771612 7.3559461 270.60567488051925 1585.093	6.6771612	7.3559461	270.60567488051925	1585.093	4	4	1	1	Chisom basil onyekaba	178420674	3e4a8c74-08af-41de-8b04-e33383050dff	2021-05-18T15:58:55		[]	submitted_via_web			1587
2021-05-18T15:24:06.736+01:00	2021-05-18T15:29:20.564+01:00	2021-05-18	chisom basil onyekaba	09056833017	Enugu	IGBO-ETITI	Community	Asogwuo ifeanyi family azogwu ikollo	2021-05-18	6.6771191 7.3556591 386.49365999678014 3.9	6.6771191	7.3556591	386.49365999678014	3.9	3	4	0	0	Chisom basil onyekaba	178420678	122a4609-3fd4-41d2-9434-29c1870e61cd	2021-05-18T15:58:55		[]	submitted_via_web			1588
2021-05-18T15:29:23.377+01:00	2021-05-18T15:30:53.611+01:00	2021-05-18	chisom basil onyekaba	09056833017	Enugu	IGBO-ETITI	Community	Odo family o Azogwu ikollo	2021-05-18	6.6771285 7.3549145 262.5967980720289 3.9	6.6771285	7.3549145	262.5967980720289	3.9	0	2	0	0	Chisom basil onyekaba	178420682	36dee7cf-a146-43cf-bb48-0d2171d02f3f	2021-05-18T15:58:56		[]	submitted_via_web			1589
2021-05-18T15:31:06.140+01:00	2021-05-18T15:37:06.730+01:00	2021-05-18	chisom basil onyekaba	09056833017	Enugu	IGBO-ETITI	Community	Amadi amaeti uwene	2021-05-18	6.6771965 7.3550555 541.9144535580283 3.9	6.6771965	7.3550555	541.9144535580283	3.9	0	2	0	0	Chisom basil onyekaba	178420685	d6cb67c2-38fb-4426-a2bd-514c3706580c	2021-05-18T15:58:57		[]	submitted_via_web			1590
2021-05-18T15:37:11.181+01:00	2021-05-18T15:40:13.315+01:00	2021-05-18	chisom basil onyekaba	09056833017	Enugu	IGBO-ETITI	Community	Amadi okeke family amaeti uwene ikollo	2021-05-18	6.6777804 7.3549511 472.31737051129033 3.9	6.6777804	7.3549511	472.31737051129033	3.9	5	2	0	0	Chisom basil onyekaba	178420689	a3314c7b-6f9e-4203-8036-15b0e4815b8f	2021-05-18T15:58:58		[]	submitted_via_web			1591
2021-05-18T15:40:19.040+01:00	2021-05-18T15:46:20.866+01:00	2021-05-18	chisom basil onyekaba	09056833017	Enugu	IGBO-ETITI	Community	Odiegwu family azogwu ikollo	2021-05-18	6.6775667 7.3537897 544.455679164587 2.952	6.6775667	7.3537897	544.455679164587	2.952	3	1	2	0	Chisom basil onyekaba	178420692	ee73d4f1-21e2-4b82-810e-174f29da1893	2021-05-18T15:58:59		[]	submitted_via_web			1592
2021-05-18T15:46:49.399+01:00	2021-05-18T15:54:02.489+01:00	2021-05-18	chisom basil onyekaba	09056833017	Enugu	IGBO-ETITI	Community	Okeke family amaeti uwene ikollo	2021-05-18	6.6771807 7.3523596 564.65146883018 3.9	6.6771807	7.3523596	564.65146883018	3.9	2	2	0	0	Chisom basil onyekaba	178420693	27ed76b9-1f79-46f5-8cb9-ecf985e1a508	2021-05-18T15:59:00		[]	submitted_via_web			1593
2021-05-18T15:54:08.373+01:00	2021-05-18T15:55:39.007+01:00	2021-05-18	chisom basil onyekaba	09056833017	Enugu	IGBO-ETITI	Community	Okekenwa	2021-05-18	6.6770645 7.3525806 541.9053583881132 2.42	6.6770645	7.3525806	541.9053583881132	2.42	6	7	1	1	Chisom basil onyekaba	178420697	3ad95625-fa94-46f9-b0b6-8769fe8b2996	2021-05-18T15:59:00		[]	submitted_via_web			1594
2021-05-18T15:55:53.166+01:00	2021-05-18T15:58:12.907+01:00	2021-05-18	chisom basil onyekaba	09056833017	Enugu	IGBO-ETITI	School	Glorious age international school amaeti uwani ikollo	2021-05-18	6.6759386 7.3532223 375.3670855563312 3.9	6.6759386	7.3532223	375.3670855563312	3.9	10	15	5	5	Chisom basil onyekaba	178420703	d50583f9-7860-4533-ba2c-97aac7377377	2021-05-18T15:59:02		[]	submitted_via_web			1595
2021-05-18T15:58:39.919+01:00	2021-05-18T16:02:58.781+01:00	2021-05-18	chisom basil onyekaba	09056833017	Enugu	IGBO-ETITI	Community	Ikechukwu family amaeti uwani ikollo	2021-05-18	6.6776124 7.3517004 660.5708505868422 3.9	6.6776124	7.3517004	660.5708505868422	3.9	1	0	0	0	Chisom basil onyekaba	178420708	ed1557bc-a82a-452e-b139-969a77a94253	2021-05-18T15:59:04		[]	submitted_via_web			1596
2021-05-18T16:03:53.268+01:00	2021-05-18T16:08:48.648+01:00	2021-05-18	chisom basil onyekaba	09056833017	Enugu	IGBO-ETITI	Community	Eke family amaeti uwani ikollo	2021-05-18	6.6777102 7.3513685 627.7450273258482 3.9	6.6777102	7.3513685	627.7450273258482	3.9	2	1	1	1	Chisom basil onyekaba	178420714	e10c48e8-29b6-456c-a3ea-54ea9a018f36	2021-05-18T15:59:05		[]	submitted_via_web			1597
2021-05-18T16:13:48.998+01:00	2021-05-18T16:24:34.934+01:00	2021-05-18	chisom basil onyekaba	09056833017	Enugu	IGBO-ETITI	Community	Obodougo family amaeti uwene ikollo	2021-05-18	6.6785559 7.3500905 627.7450273258482 3.851	6.6785559	7.3500905	627.7450273258482	3.851	3	2	1	1	Chisom basil onyekaba	178420720	c125754f-0d19-409e-8481-985c5089f40e	2021-05-18T15:59:07		[]	submitted_via_web			1598
2021-05-18T16:26:40.253+01:00	2021-05-18T16:35:45.728+01:00	2021-05-18	chisom basil onyekaba	09056833017	Enugu	IGBO-ETITI	Community	Asogwuo kenechi family amaeti uwene ikollo	2021-05-18	18.6494228 -19.6763408 627.7450273258482 96.0	18.6494228	-19.6763408	627.7450273258482	96.0	5	2	0	0	Chisom basil onyekaba	178420723	f3f2fd84-102a-4e62-90b1-61724090d1a2	2021-05-18T15:59:08		[]	submitted_via_web			1599
2021-05-18T16:35:49.765+01:00	2021-05-18T16:43:38.546+01:00	2021-05-18	chisom basil onyekaba	09056833017	Enugu	IGBO-ETITI	Community	Ngwu family amaeti uwani ikollo	2021-05-18	18.6494228 -19.6763408 627.7450273258482 3840.965	18.6494228	-19.6763408	627.7450273258482	3840.965	2	6	0	0	Chisom basil onyekaba	178420726	7985f399-d95e-45c0-a80f-237c413399eb	2021-05-18T15:59:09		[]	submitted_via_web			1600
2021-05-18T16:43:45.724+01:00	2021-05-18T16:46:37.194+01:00	2021-05-18	chisom basil onyekaba	09056833017	Enugu	IGBO-ETITI	Community	Justus ugwu family amaeti uwani	2021-05-18	6.6818814 7.3513353 811.1966690237194 96.0	6.6818814	7.3513353	811.1966690237194	96.0	2	2	1	1	Chisom basil onyekaba	178420727	98727416-fd5c-41fd-8019-63ed2f814192	2021-05-18T15:59:10		[]	submitted_via_web			1601
2021-04-12T11:24:04.614+01:00	2021-04-12T14:32:42.360+01:00	2021-04-12	Ossai Angela	07066830046	Enugu	IGBOEZE NORTH	Community	Eke Inyi	2021-04-12	6.95823 7.5242066 0.0 3237.0	6.95823	7.5242066	0.0	3237.0	5	11	0	0	Ossai Angela	171146017	6cf8bab3-ee68-44ec-b359-ebc283cb51c0	2021-04-12T13:32:47		[]	submitted_via_web			15
2021-02-24T13:14:25.734+01:00	2021-02-24T13:15:29.588+01:00	2021-02-24	Ossai Angela	07066830046	Enugu	IGBOEZE NORTH	School	Christ the King Primary School Ogbodu	2021-02-24	6.9842443 7.4537111 390.3600183105469 22.5	6.9842443	7.4537111	390.3600183105469	22.5	53	64	0	0	Ossai Angela	160752987	2da5ec38-6462-4f05-9302-696a2612ea84	2021-02-24T12:15:33		[]	submitted_via_web			17
2021-02-24T13:12:56.940+01:00	2021-02-24T13:14:19.841+01:00	2021-02-24	Ossai Angela	07066830046	Enugu	IGBOEZE NORTH	School	Unity Primary School Olido	2021-02-24	6.9842521 7.4537072 390.4119996568011 23.428	6.9842521	7.4537072	390.4119996568011	23.428	58	76	2	1	Ossai Angela	160752706	bd137688-b989-44bb-b8af-a070e0f36e04	2021-02-24T12:14:24		[]	submitted_via_web			18
2021-02-24T14:35:07.845+01:00	2021-02-24T14:38:58.102+01:00	2021-02-24	Alachi Hyacinth U	07083655623	Enugu	IGBOEZE NORTH	School	Central School, Ette.	2021-02-23	6.8718704 7.4711008 255.15888199705608 3700.0	6.8718704	7.4711008	255.15888199705608	3700.0	41	53	1	0	Alachi Hyacinth Uchenna	160778122	e0be3230-bd0c-456e-a52f-f38fb3974ce7	2021-02-24T13:39:14		[]	submitted_via_web			30
2021-02-10T11:29:56.013+01:00	2021-02-10T19:28:35.290+01:00	2021-02-10	Alachi Hyacinth U	07083655623	Enugu	IGBOEZE NORTH	School	Ogboyaga	2021-02-10	7.1271904 7.4169841 313.0569994356009 4.803	7.1271904	7.4169841	313.0569994356009	4.803	0	0	0	0	Alachi Hyacinth Uchenna. The school has no pupil with evidence of picture of empty classroom.	157752169	16261d88-3d97-469a-9733-a035ba2afdb9	2021-02-10T18:29:51		[]	submitted_via_web			31
2021-03-30T11:02:55.069+01:00	2021-03-30T15:24:31.716+01:00	2021-03-30	Ossai Angela	07066830046	Enugu	IGBOEZE NORTH	School	Living God Primary School Igbelle	2021-03-30	6.9661603 7.4742222 0.0 2664.0	6.9661603	7.4742222	0.0	2664.0	32	47	0	2	Ossai Angela	168592509	dca4c7ad-aae5-44c2-925b-c856857314d3	2021-03-30T14:45:57		[]	submitted_via_web			32
2021-03-30T10:22:22.022+01:00	2021-03-30T15:20:58.291+01:00	2021-03-30	Ossai Angela	07066830046	Enugu	IGBOEZE NORTH	School	Community Primary School Igbelle	2021-03-30	6.9661603 7.4742222 0.0 2664.0	6.9661603	7.4742222	0.0	2664.0	45	53	0	0	Ossai Angela	168592498	b7d798fc-f067-4c7e-bebf-0212fc447d39	2021-03-30T14:45:56		[]	submitted_via_web			33
2021-03-30T11:51:58.483+01:00	2021-03-30T15:26:54.249+01:00	2021-03-30	Ossai Angela	07066830046	Enugu	IGBOEZE NORTH	School	ST Gregory Nursery and Primary School Igbelle	2021-03-30	6.9661603 7.4742222 0.0 2664.0	6.9661603	7.4742222	0.0	2664.0	25	48	0	0	Ossai Angela	168592516	f0232977-57c2-4b8e-b030-c9537a5e45d7	2021-03-30T14:45:58		[]	submitted_via_web			61
2021-03-30T12:26:16.204+01:00	2021-03-31T11:28:00.979+01:00	2021-03-30	Ossai Angela	07066830046	Enugu	IGBOEZE NORTH	School	College of immaculate Conception Igbelle	2021-03-31	6.9742607 7.4893604 0.0 3680.0	6.9742607	7.4893604	0.0	3680.0	21	33	1	0	Ossai Angela	168814888	aa53f419-c5fe-4c36-9b56-8196ccbdf989	2021-03-31T10:28:12		[]	submitted_via_web			62
2021-02-10T15:53:59.837+01:00	2021-02-10T15:56:30.604+01:00	2021-02-10	Ossai Angela	07066830046	Enugu	IGBOEZE NORTH	School	Migrant Farmers and children's school ugbaike	2021-02-10	6.9545545 7.4694355 0.0 3228.0	6.9545545	7.4694355	0.0	3228.0	32	40	3	1	Ossai Angela	157705117	9a859ca7-7dc1-4a0c-b21e-c9cf67ebce79	2021-02-10T14:56:36		[]	submitted_via_web			63
2021-02-09T17:27:33.814+01:00	2021-02-09T17:31:01.548+01:00	2021-02-09	Alachi Hyacinth U	07083655623	Enugu	IGBOEZE NORTH	School	Community primary school Onodaba	2021-02-08	7.094929 7.4380822 327.15610886482096 4.551	7.094929	7.4380822	327.15610886482096	4.551	17	40	2	0	Alachi Hyacinth Uchenna	157470085	a92b535c-77c2-4d18-acea-3a53acab2bad	2021-02-09T16:31:06		[]	submitted_via_web			79
2021-02-09T17:33:56.315+01:00	2021-02-09T17:37:16.311+01:00	2021-02-09	Alachi Hyacinth U	07083655623	Enugu	IGBOEZE NORTH	School	Community primary school Adupi	2021-02-09	7.0950172 7.4379183 323.3985418839557 4.551	7.0950172	7.4379183	323.3985418839557	4.551	21	35	1	0	Alachi Hyacinth Uchenna	157471761	8a010e76-3672-45e4-9713-957dffdbd477	2021-02-09T16:37:19		[]	submitted_via_web			116
2021-03-08T11:25:25.438+01:00	2021-03-09T09:35:30.206+01:00	2021-03-08	Ossai Angela	07066830046	Enugu	IGBOEZE NORTH	School	Umachi Technical College Umachi	2021-03-09	6.9305742 7.4678919 0.0 2884.0	6.9305742	7.4678919	0.0	2884.0	351	412	0	0	Ossai Angela	163612709	e2b94f8f-9103-4ec1-b5a4-6340865c47c9	2021-03-09T08:35:45		[]	submitted_via_web			121
2021-03-08T11:00:16.458+01:00	2021-03-08T11:02:54.245+01:00	2021-03-08	Ossai Angela	07066830046	Enugu	IGBOEZE NORTH	School	Community Primary School Umachi	2021-03-08	6.9348394 7.461397 0.0 3486.0	6.9348394	7.461397	0.0	3486.0	46	52	0	0	Ossai Angela	163392895	07b1d833-60b5-4052-8944-d58e4d03edf7	2021-03-08T10:06:10		[]	submitted_via_web			172
2021-02-09T10:57:03.035+01:00	2021-02-09T11:02:11.857+01:00	2021-02-09	OYIGA JULIET NNENNA	08166259798	Enugu	IGBOEZE NORTH	School	COMMUNITY PRIMARY SCHOOL, OWERRE-EZE	2021-02-09	7.0268531 7.4675308 375.0 4.55	7.0268531	7.4675308	375.0	4.55	12	18	10	6	OYIGA JULIET NNENNA	157444041	9514df08-8aa6-4edb-a9a4-736119b7b4c1	2021-02-09T14:52:14		[]	submitted_via_web			189
2021-02-09T11:42:17.029+01:00	2021-02-09T11:47:08.417+01:00	2021-02-09	OYIGA JULIET NNENNA	08166259798	Enugu	IGBOEZE NORTH	School	COMMUNITY PRIMARY SCHOOL, ISIUGWU	2021-02-10	7.036051 7.4673674 364.4 4.962	7.036051	7.4673674	364.4	4.962	18	11	8	10	OYIGA JULIET NNENNA	157444044	657b5ee0-dcaf-4c09-8f92-e0e6403c5ff9	2021-02-09T14:52:15		[]	submitted_via_web			190
2021-02-09T12:09:01.435+01:00	2021-02-09T12:12:55.969+01:00	2021-02-09	OYIGA JULIET NNENNA	08166259798	Enugu	IGBOEZE NORTH	School	CENTRAL SCHOOL, ISIUGWU	2021-02-11	7.0312584 7.4800763 422.1 4.612	7.0312584	7.4800763	422.1	4.612	6	4	3	1	OYIGA JULIET NNENNA	157444049	5c4837e2-1fa6-4259-8777-308541b85347	2021-02-09T14:52:15		[]	submitted_via_web			191
2021-02-09T12:32:31.908+01:00	2021-02-09T12:34:52.020+01:00	2021-02-09	OYIGA JULIET NNENNA	08166259798	Enugu	IGBOEZE NORTH	Community	ISIUGWU	2021-02-11	7.0328461 7.4826669 373.0 4.987	7.0328461	7.4826669	373.0	4.987	1	0	1	0	OYIGA JULIET NNENNA	157444052	1a3c89ba-ee4e-4c94-91f0-68acb31d911d	2021-02-09T14:52:16		[]	submitted_via_web			192
2021-02-09T13:24:36.527+01:00	2021-02-09T13:27:41.746+01:00	2021-02-09	OYIGA JULIET NNENNA	08166259798	Enugu	IGBOEZE NORTH	School	COMMUNITY PRIMARY SCHOOL, AGU-OGBARA ISIUGWU	2021-02-12	7.0530038 7.4915992 360.6 4.918	7.0530038	7.4915992	360.6	4.918	10	13	7	3	OYIGA JULIET NNENNA	157444055	fb971111-b735-41e8-85a5-4e162f846b85	2021-02-09T14:52:17		[]	submitted_via_web			193
2021-02-10T07:35:50.483+01:00	2021-02-10T07:42:53.219+01:00	2021-02-10	Ossai Angela	07066830046	Enugu	IGBOEZE NORTH	School	Holy Trinity Nursery primary and primary school ugbaike	2021-02-09	6.9545545 7.4694355 0.0 3228.0	6.9545545	7.4694355	0.0	3228.0	44	40	1	3	Ossai Angela	157564635	22d5cf36-10fe-4373-a138-7991def03f56	2021-02-10T06:43:39		[]	submitted_via_web			194
2021-02-10T07:43:08.409+01:00	2021-02-10T07:51:37.864+01:00	2021-02-10	Ossai Angela	07066830046	Enugu	IGBOEZE NORTH	School	Umura primary school ugbaike	2021-02-09	6.9545545 7.4694355 0.0 3228.0	6.9545545	7.4694355	0.0	3228.0	33	29	3	1	Ossai Angela	157566122	439e73f7-0cb6-4d6d-85ef-9a03aa414ba8	2021-02-10T06:52:22		[]	submitted_via_web			195
2021-02-11T18:08:35.512+01:00	2021-02-11T18:11:43.986+01:00	2021-02-11	Alachi Hyacinth U	07083655623	Enugu	IGBOEZE NORTH	School	Community primary school, Ogilama.	2021-02-11	7.0951589 7.4380179 309.1860986240496 4.854	7.0951589	7.4380179	309.1860986240496	4.854	19	26	1	0	Alachi Hyacinth Uchenna	157999652	1edc2b29-c2a4-4d2b-8975-6a7a641a24d8	2021-02-11T17:11:55		[]	submitted_via_web			231
2021-02-19T16:25:11.146+01:00	2021-02-19T16:27:10.474+01:00	2021-02-19	OYIGA JULIET NNENNA	08166259798	Enugu	IGBOEZE NORTH	School	COMMUNITY PRIMARY SCHOOL (III). IGOGORO	2021-02-18	6.9814458 7.4473667 329.7 4.86	6.9814458	7.4473667	329.7	4.86	9	11	2	4	OYIGA JULIET NNENNA	159677656	f35be2bf-e5e6-4bfd-b050-8c87e5f67ab1	2021-02-19T15:29:47		[]	submitted_via_web			244
2021-02-19T16:27:15.957+01:00	2021-02-19T16:29:13.462+01:00	2021-02-19	OYIGA JULIET NNENNA	08166259798	Enugu	IGBOEZE NORTH	School	COMMUNITY PRIMARY SCHOOL (II), IGOGORO	2021-02-19	6.9812106 7.4473725 329.5 4.72	6.9812106	7.4473725	329.5	4.72	10	11	0	0	OYIGA JULIET NNENNA	159677661	f489bf65-59ad-4285-b2fd-e70381b2de8e	2021-02-19T15:29:47		[]	submitted_via_web			245
2021-02-15T11:39:40.856+01:00	2021-02-15T11:46:03.747+01:00	2021-02-15	Ossai Angela	07066830046	Enugu	IGBOEZE NORTH	School	St. Bartholomew Nursery and primary school Amachalla	2021-02-15	7.0301184 7.4387352 0.0 3074.0	7.0301184	7.4387352	0.0	3074.0	205	315	2	2	Ossai Angela	158626114	5c7ee728-7110-46ba-949d-40d667c1345e	2021-02-15T10:46:10		[]	submitted_via_web			249
2021-02-15T11:47:20.921+01:00	2021-02-15T13:09:50.214+01:00	2021-02-15	Ossai Angela	07066830046	Enugu	IGBOEZE NORTH	School	Victorious Nursery and Primary School Ugbaike	2021-02-12	6.9161682 7.5089928 0.0 2874.0	6.9161682	7.5089928	0.0	2874.0	0	0	0	0	Ossai Angela	158652927	d30bc4eb-31fd-4ca1-b58a-d8020df71f8b	2021-02-15T12:09:53		[]	submitted_via_web			251
2021-02-15T13:09:56.965+01:00	2021-02-15T13:14:25.727+01:00	2021-02-15	Ossai Angela	07066830046	Enugu	IGBOEZE NORTH	School	Central School Amachalla	2021-02-12	6.9161682 7.5089928 0.0 2874.0	6.9161682	7.5089928	0.0	2874.0	67	78	8	0	Ossai Angela	158654264	65f78ef7-8fde-4b4c-a236-fcd92f53e510	2021-02-15T12:14:42		[]	submitted_via_web			252
2021-02-15T13:14:31.937+01:00	2021-02-15T13:17:37.801+01:00	2021-02-15	Ossai Angela	07066830046	Enugu	IGBOEZE NORTH	School	Victorious Army School Ugbaike	2021-02-12	6.9154736 7.5098226 0.0 2637.0	6.9154736	7.5098226	0.0	2637.0	31	23	0	0	Ossai Angela	158655617	f1f6848c-4f5b-4df1-bc24-864cf9f76011	2021-02-15T12:17:49		[]	submitted_via_web			253
2021-02-15T13:23:01.772+01:00	2021-02-15T13:25:53.810+01:00	2021-02-15	Ossai Angela	07066830046	Enugu	IGBOEZE NORTH	School	St Anthony's Nursery and Primary School Ugbaike	2021-02-11	6.9161682 7.5089928 0.0 2874.0	6.9161682	7.5089928	0.0	2874.0	112	85	9	1	Ossai Angela	158658303	070515af-c17a-4005-9238-071caa47da7b	2021-02-15T12:25:58		[]	submitted_via_web			254
2021-02-15T13:26:01.773+01:00	2021-02-15T13:29:16.020+01:00	2021-02-15	Ossai Angela	07066830046	Enugu	IGBOEZE NORTH	School	Community Primary School Ugbaike	2021-02-11	6.9347718 7.4616449 0.0 3619.0	6.9347718	7.4616449	0.0	3619.0	50	90	8	3	Ossai Angela	158659551	f61659b2-c22a-4095-979e-0186647ac2c5	2021-02-15T12:29:19		[]	submitted_via_web			255
2021-02-16T12:40:43.978+01:00	2021-02-16T12:57:21.142+01:00	2021-02-16	Ossai Angela	07066830046	Enugu	IGBOEZE NORTH	School	Union Primary School Amachalla	2021-02-16	6.9476909 7.5254267 0.0 3604.0	6.9476909	7.5254267	0.0	3604.0	39	41	3	1	Ossai Angela	158900756	2d9e7b70-a2ec-4370-8785-f663c3d37e94	2021-02-16T11:58:08		[]	submitted_via_web			316
2021-02-16T12:58:19.972+01:00	2021-02-16T12:59:45.349+01:00	2021-02-16	Ossai Angela	07066830046	Enugu	IGBOEZE NORTH	Community	Imufu	2021-02-16	6.9740921 7.4895735 0.0 3699.0	6.9740921	7.4895735	0.0	3699.0	0	1	0	1	Ossai Angela	158901386	70c886b0-53d7-4304-8c5a-f2e6da2183b3	2021-02-16T12:00:17		[]	submitted_via_web			317
2021-03-12T19:07:48.383+01:00	2021-03-12T19:13:14.724+01:00	2021-03-12	onu Stella chinasaokwu	08062721527	Enugu	IGBOEZE NORTH	School	Holy family primary school Aji	2021-03-11	6.9854109 7.4508125 435.1929067052169 500.0	6.9854109	7.4508125	435.1929067052169	500.0	1	4	1	3	Onu Stella chinasa	164549718	3e11a985-5312-4ebd-bed7-7f6f8ba9844b	2021-03-12T18:13:18		[]	submitted_via_web			319
2021-03-12T19:03:31.508+01:00	2021-03-12T19:07:00.751+01:00	2021-03-12	onu Stella chinasaokwu	08062721527	Enugu	IGBOEZE NORTH	School	Union primary school umuonech Aji	2021-03-09	6.985099 7.4494602 435.1929067052169 800.0	6.985099	7.4494602	435.1929067052169	800.0	2	3	2	2	Onu Stella chinasa	164548949	6566843c-92fc-4d6a-a2d7-dc8954d91d15	2021-03-12T18:07:17		[]	submitted_via_web			335
2021-02-17T20:54:32.617+01:00	2021-02-17T20:57:17.812+01:00	2021-02-17	Ossai Angela	07066830046	Enugu	IGBOEZE NORTH	School	Rhema Faith Nursery and Primary School Ishiobere	2021-02-17	6.9161682 7.5089928 0.0 2874.0	6.9161682	7.5089928	0.0	2874.0	61	70	3	5	Ossai Angela	159270870	cc1dbba2-8360-4889-b31d-20a526563546	2021-02-17T19:57:23		[]	submitted_via_web			351
2021-02-18T11:15:53.679+01:00	2021-02-18T11:20:55.812+01:00	2021-02-18	Ossai Angela	07066830046	Enugu	IGBOEZE NORTH	School	Union Secondary School Ugbaike	2021-02-18	6.9545587 7.4695034 0.0 3206.0	6.9545587	7.4695034	0.0	3206.0	182	251	0	0	Ossai Angela	159378494	5cf85556-5ebf-4878-b40f-8f0dcd57a637	2021-02-18T10:21:02		[]	submitted_via_web			357
2021-03-12T19:21:52.234+01:00	2021-03-12T19:24:51.697+01:00	2021-03-12	onu Stella chinasaokwu	08062721527	Enugu	IGBOEZE NORTH	School	Solid education foundation secondary school umuogboaagu	2021-03-12	6.985099 7.4494602 435.1929067052169 800.0	6.985099	7.4494602	435.1929067052169	800.0	4	8	3	6	Onu Stella chinasa	164551884	063a8ad1-3844-4fa0-bcd7-f4ab67780c12	2021-03-12T18:24:57		[]	submitted_via_web			374
2021-02-19T16:18:38.804+01:00	2021-02-19T16:21:09.810+01:00	2021-02-19	OYIGA JULIET NNENNA	08166259798	Enugu	IGBOEZE NORTH	School	CENTRAL SCHOOL, IGOGORO	2021-02-15	6.9814244 7.4473288 332.7 4.84	6.9814244	7.4473288	332.7	4.84	15	5	3	0	OYIGA JULIET NNENNA	159677648	226249ad-5505-4a34-a5b4-828442bf14bf	2021-02-19T15:29:45		[]	submitted_via_web			375
2021-02-19T16:21:21.358+01:00	2021-02-19T16:23:10.166+01:00	2021-02-19	OYIGA JULIET NNENNA	08166259798	Enugu	IGBOEZE NORTH	School	MODEL PRIMARY SCHOOL, IGOGORO	2021-02-16	6.9814717 7.4472785 332.8 4.638	6.9814717	7.4472785	332.8	4.638	16	14	9	4	OYIGA JULIET NNENNA	159677652	9bef763a-ee5f-4c9e-951a-249f5d46a8f7	2021-02-19T15:29:46		[]	submitted_via_web			376
2021-02-19T16:23:14.370+01:00	2021-02-19T16:25:06.645+01:00	2021-02-19	OYIGA JULIET NNENNA	08166259798	Enugu	IGBOEZE NORTH	School	ST. CATHERINE'S NURSERY AND PRIMARY SCHOOL, IGOGORO	2021-02-17	6.9813868 7.4473661 331.0 4.94	6.9813868	7.4473661	331.0	4.94	40	35	8	3	OYIGA JULIET NNENNA	159677654	56b4f4de-6a8d-410c-9071-ab23752c12c8	2021-02-19T15:29:46		[]	submitted_via_web			377
2021-02-21T13:22:07.246+01:00	2021-02-21T13:26:11.245+01:00	2021-02-21	Alachi Hyacinth U	07083655623	Enugu	IGBOEZE NORTH	School	Community Primary School olepe Ette	2021-02-15	6.872511 7.4727826 0.0 2745.0	6.872511	7.4727826	0.0	2745.0	17	32	0	0	Alachi Hyacinth Uchenna	159980505	f648fac7-7b29-4ff6-a5bf-46f1f18c03fc	2021-02-21T12:27:13		[]	submitted_via_web			385
2021-02-21T13:27:17.138+01:00	2021-02-21T13:30:30.240+01:00	2021-02-21	Alachi Hyacinth U	07083655623	Enugu	IGBOEZE NORTH	School	Community primary school Ayish Ette	2021-02-16	6.8740359 7.4662197 0.0 2804.0	6.8740359	7.4662197	0.0	2804.0	20	50	1	3	Alachi Hyacinth Uchenna	159981476	ef7bb2f8-685d-418f-9ef3-beca2f3cd305	2021-02-21T12:31:14		[]	submitted_via_web			386
2021-02-21T13:31:02.510+01:00	2021-02-21T13:35:08.814+01:00	2021-02-21	Alachi Hyacinth U	07083655623	Enugu	IGBOEZE NORTH	School	Community Primary School, Adokpe Ette	2021-02-17	6.872511 7.4727826 0.0 2745.0	6.872511	7.4727826	0.0	2745.0	41	50	0	0	Alachi Hyacinth Uchenna	159983275	8425d410-57e9-4afd-84ee-3c49cb2f4ff8	2021-02-21T12:36:41		[]	submitted_via_web			387
2021-02-21T13:36:58.938+01:00	2021-02-21T13:40:18.358+01:00	2021-02-21	Alachi Hyacinth U	07083655623	Enugu	IGBOEZE NORTH	School	Community Primary School Ette Olu	2021-02-18	6.867707 7.4631021 457.34158187695476 6.068	6.867707	7.4631021	457.34158187695476	6.068	35	52	1	0	Alachi Hyacinth Uchenna	159984035	6df82555-c39f-481e-b862-6758d7609fd2	2021-02-21T12:40:30		[]	submitted_via_web			388
2021-02-21T13:40:39.732+01:00	2021-02-21T13:42:53.082+01:00	2021-02-21	Alachi Hyacinth U	07083655623	Enugu	IGBOEZE NORTH	School	Lumen Nursery and primary school Ette Enugu ezike	2021-02-19	6.872511 7.4727826 457.34158187695476 2745.0	6.872511	7.4727826	457.34158187695476	2745.0	35	51	0	0	Alachi Hyacinth Uchenna	159984944	de54da86-fde4-410f-ab73-a5cc1137ac80	2021-02-21T12:44:01		[]	submitted_via_web			389
2021-02-21T13:19:10.170+01:00	2021-02-21T15:29:25.578+01:00	2021-02-21	Ossai Angela	07066830046	Enugu	IGBOEZE NORTH	School	St Patrick's Nursery and Primary School Amachalla	2021-02-19	6.9666267 7.473702 0.0 2490.0	6.9666267	7.473702	0.0	2490.0	205	251	5	0	Ossai Angela	160005483	aee67807-d0ef-44d8-9e05-6df174a95b18	2021-02-21T14:30:35		[]	submitted_via_web			390
2021-02-22T13:25:36.585+01:00	2021-02-22T13:29:44.260+01:00	2021-02-22	Ossai Angela	07066830046	Enugu	IGBOEZE NORTH	School	Devine wound Nursery and Primary School Amachalla	2021-02-22	6.9545554 7.469528 0.0 3221.0	6.9545554	7.469528	0.0	3221.0	218	213	0	0	Ossai Angela	160191152	2b328831-801b-447b-91fb-8c11790fee39	2021-02-22T12:29:50		[]	submitted_via_web			393
2021-02-22T13:29:50.512+01:00	2021-02-22T13:31:05.330+01:00	2021-02-22	Ossai Angela	07066830046	Enugu	IGBOEZE NORTH	School	Community Primary School 2 Amachalla	2021-02-22	6.9545554 7.469528 0.0 3221.0	6.9545554	7.469528	0.0	3221.0	90	84	0	0	Ossai Angela	160191535	d732b53f-fa60-4264-a638-c449fe31bfe1	2021-02-22T12:31:09		[]	submitted_via_web			394
2021-02-23T13:51:02.975+01:00	2021-02-23T13:53:20.672+01:00	2021-02-23	Ossai Angela	07066830046	Enugu	IGBOEZE NORTH	School	Divine Wound Nursery and Primary School Ogbodu	2021-02-23	6.9545554 7.469528 0.0 3221.0	6.9545554	7.469528	0.0	3221.0	67	93	0	0	Ossai Angela	160484599	9dc72d4e-ec7d-44b5-9f90-3b64d5b4ec74	2021-02-23T12:53:26		[]	submitted_via_web			418
2021-02-23T14:06:43.210+01:00	2021-02-23T14:08:42.409+01:00	2021-02-23	Ossai Angela	07066830046	Enugu	IGBOEZE NORTH	School	Divine Wound Secondary School Ogbodu	2021-02-23	6.9545554 7.469528 0.0 3221.0	6.9545554	7.469528	0.0	3221.0	37	41	0	0	Ossai Angela	160489532	bd2cb08c-caf6-466f-9a8a-548338c1e292	2021-02-23T13:09:10		[]	submitted_via_web			419
2021-02-24T14:41:53.545+01:00	2021-02-24T14:46:20.758+01:00	2021-02-24	Alachi Hyacinth U	07083655623	Enugu	IGBOEZE NORTH	School	UCC, Nursery and Primary School Umunebe, Ette.	2021-02-24	6.8724602 7.4727373 255.15888199705608 2742.0	6.8724602	7.4727373	255.15888199705608	2742.0	37	58	3	2	Alachi Hyacinth Uchenna	160780425	64d0d145-123b-4f4a-b174-a7380a8ffc1e	2021-02-24T13:46:32		[]	submitted_via_web			432
2021-02-25T11:47:38.040+01:00	2021-02-25T11:51:06.970+01:00	2021-02-25	OYIGA JULIET NNENNA	08166259798	Enugu	IGBOEZE NORTH	School	COMMUNITY PRIMARY SCHOOL (I), IGOGORO	2021-02-22	7.0095658 7.4301723 298.0 4.977	7.0095658	7.4301723	298.0	4.977	8	9	0	0	OYIGA JULIET NNENNA	161073372	f71bccd8-8448-4c4e-8443-8a7ab6dd3ff5	2021-02-25T13:30:42		[]	submitted_via_web			464
2021-02-25T11:51:13.629+01:00	2021-02-25T11:58:40.321+01:00	2021-02-25	OYIGA JULIET NNENNA	08166259798	Enugu	IGBOEZE NORTH	School	MIGRANT FARMER'S CHILDREN SCHOOL, IGOGORO-AGU	2021-02-23	7.0099162 7.4300406 349.4 5.0	7.0099162	7.4300406	349.4	5.0	6	5	0	0	OYIGA JULIET NNENNA	161073420	d0fa92f5-702e-4695-8d13-6d2df516f454	2021-02-25T13:30:48		[]	submitted_via_web			465
2021-02-25T11:58:47.623+01:00	2021-02-25T12:01:05.865+01:00	2021-02-25	OYIGA JULIET NNENNA	08166259798	Enugu	IGBOEZE NORTH	Community	UMUJA, IGOGORO	2021-02-24	7.0102868 7.4300932 350.4 4.987	7.0102868	7.4300932	350.4	4.987	0	1	0	1	OYIGA JULIET NNENNA	161073499	a55ab212-d96d-47d6-bdb0-5b4b86bd30d5	2021-02-25T13:30:59		[]	submitted_via_web			466
2021-02-25T12:01:26.659+01:00	2021-02-25T12:04:14.747+01:00	2021-02-25	OYIGA JULIET NNENNA	08166259798	Enugu	IGBOEZE NORTH	Community	UNION PRIMARY SCHOOL, IMUFU	2021-02-25	7.0098467 7.4301631 349.8 4.641	7.0098467	7.4301631	349.8	4.641	8	9	0	0	OYIGA JULIET NNENNA	161073535	690a3b0c-58c6-4371-8bae-af81d1606c27	2021-02-25T13:31:07		[]	submitted_via_web			467
2021-02-25T14:55:14.351+01:00	2021-02-25T15:00:22.729+01:00	2021-02-25	Ossai Angela	07066830046	Enugu	IGBOEZE NORTH	School	Community Primary School 1 Amachalla	2021-02-25	6.931154 7.4683257 390.3600183105469 2849.0	6.931154	7.4683257	390.3600183105469	2849.0	28	36	0	0	Ossai Angela	161083483	7a32f7b3-5a29-48b2-8c15-0661d4d0d573	2021-02-25T14:04:05		[]	submitted_via_web			470
2021-02-25T16:58:26.260+01:00	2021-02-25T17:00:56.793+01:00	2021-02-25	onu Stella chinasaokwu	08062721527	Enugu	IGBOEZE NORTH	School	Evergreen primary school umuida	2021-02-10	6.9760183 7.4625181 434.1600061035156 52.4	6.9760183	7.4625181	434.1600061035156	52.4	6	10	4	6	Onu Stella chinasa	161115915	6246630e-4722-486e-88ae-9f13619aa38f	2021-02-25T16:01:02		[]	submitted_via_web			474
2021-02-25T17:05:15.072+01:00	2021-02-25T17:07:58.479+01:00	2021-02-25	onu Stella chinasaokwu	08062721527	Enugu	IGBOEZE NORTH	School	Migrant farmers children school akpaturu umuida	2021-02-11	6.9760197 7.4625198 434.1600061035156 36.9	6.9760197	7.4625198	434.1600061035156	36.9	4	6	2	4	Onu Stella chinasa	161118111	3be994e4-87e6-4366-be90-382c4da8c27d	2021-02-25T16:08:08		[]	submitted_via_web			475
2021-02-25T17:30:17.876+01:00	2021-02-25T18:17:35.007+01:00	2021-02-25	Ossai Angela	07066830046	Enugu	IGBOEZE NORTH	School	Community Primary School	2021-02-25	6.9545614 7.4695352 390.3600183105469 3209.0	6.9545614	7.4695352	390.3600183105469	3209.0	130	214	0	1	Ossai Angela	161252884	cb9d0190-fca4-4df5-bfbc-0a00d23accf9	2021-02-26T09:49:35		[]	submitted_via_web			483
2021-02-27T11:30:49.741+01:00	2021-02-27T11:55:18.535+01:00	2021-02-27	Alachi Hyacinth U	07083655623	Enugu	IGBOEZE NORTH	School	Central School Ette	2021-02-25	7.0952197 7.4382268 294.5905811002999 16.687	7.0952197	7.4382268	294.5905811002999	16.687	38	58	2	1	Alachi Hyacinth Uchenna	161461865	ebe580aa-7701-4d00-99e0-065c2fcefb77	2021-02-27T10:55:32		[]	submitted_via_web			485
2021-02-27T13:30:48.673+01:00	2021-02-27T13:33:13.553+01:00	2021-02-27	Alachi Hyacinth U	07083655623	Enugu	IGBOEZE NORTH	School	Migrant Farmers' Children School Ileje, Ette.	2021-02-26	7.1007032 7.4328663 293.6638110505629 1786.0	7.1007032	7.4328663	293.6638110505629	1786.0	16	28	1	0	Alachi Hyacinth Uchenna	161482042	61630514-3c42-4d7f-a4a0-2c9c7ccb2286	2021-02-27T12:33:27		[]	submitted_via_web			486
2021-03-01T17:03:23.192+01:00	2021-03-01T17:06:23.300+01:00	2021-03-01	Alachi Hyacinth U	07083655623	Enugu	IGBOEZE NORTH	School	Community Primary School Ugwueze, Umuopu.	2021-03-01	6.8725078 7.4727488 0.0 2749.0	6.8725078	7.4727488	0.0	2749.0	21	26	1	1	Alachi Hyacinth Uchenna	161940682	0c70582f-42b9-4fe1-b706-ad95953d9666	2021-03-01T16:06:36		[]	submitted_via_web			504
2021-03-01T11:21:07.876+01:00	2021-03-01T17:59:16.337+01:00	2021-03-01	Ossai Angela	07066830046	Enugu	IGBOEZE NORTH	School	Community Primary School Ofueke Amufie	2021-03-01	6.9302868 7.4683183 0.0 2851.0	6.9302868	7.4683183	0.0	2851.0	48	62	1	0	Ossai Angela	161953657	4f60c398-f146-4af5-8de6-6dbe41d058b6	2021-03-01T16:59:57		[]	submitted_via_web			505
2021-03-02T11:01:22.647+01:00	2021-03-02T11:05:36.719+01:00	2021-03-02	Ossai Angela	07066830046	Enugu	IGBOEZE NORTH	School	St Patrick's Nursery and Primary School Inyi	2021-03-02	6.971182 7.501686 0.0 4542.0	6.971182	7.501686	0.0	4542.0	189	238	0	0	Ossai Angela	162089842	04fbf18b-92bf-4448-9bc0-df5d73867765	2021-03-02T10:05:43		[]	submitted_via_web			506
2021-03-02T12:27:43.936+01:00	2021-03-02T12:30:43.527+01:00	2021-03-02	Ossai Angela	07066830046	Enugu	IGBOEZE NORTH	School	Community Primary School Umugbo Inyi	2021-03-02	6.947605 7.5253872 0.0 3610.0	6.947605	7.5253872	0.0	3610.0	18	28	1	0	Ossai Angela	162118246	8d25731f-2ffd-4ac6-8a86-6ba347dc2eb1	2021-03-02T11:31:08		[]	submitted_via_web			510
2021-02-25T17:34:04.333+01:00	2021-02-25T17:39:38.164+01:00	2021-02-25	onu Stella chinasaokwu	08062721527	Enugu	IGBOEZE NORTH	School	St Philip nursery and primary School umuida	2021-02-12	6.9760183 7.4625181 434.1600061035156 52.4	6.9760183	7.4625181	434.1600061035156	52.4	40	52	29	38	Onu Stella chinasa	162164499	81adc4d8-c4e1-47c1-a963-b911595eebfb	2021-03-02T13:39:27		[]	submitted_via_web			518
2021-02-25T17:39:45.986+01:00	2021-02-25T17:42:01.024+01:00	2021-02-25	onu Stella chinasaokwu	08062721527	Enugu	IGBOEZE NORTH	School	Umuaji primary School umuida	2021-02-15	6.9760179 7.4625123 434.1600061035156 82.5	6.9760179	7.4625123	434.1600061035156	82.5	0	0	0	0	Onu Stella chinasa	162164505	e27eab16-8546-4255-b477-bab6b19fc9c5	2021-03-02T13:39:27		[]	submitted_via_web			519
2021-02-25T17:42:07.011+01:00	2021-02-25T17:44:21.023+01:00	2021-02-25	onu Stella chinasaokwu	08062721527	Enugu	IGBOEZE NORTH	School	Umuadogwa primary school umuida	2021-02-16	6.9760186 7.462512 434.1600061035156 77.6	6.9760186	7.462512	434.1600061035156	77.6	5	7	3	4	Onustella chinasa	162164508	799efbae-4cc9-478d-b545-a91a10a9450b	2021-03-02T13:39:28		[]	submitted_via_web			520
2021-02-25T17:44:28.322+01:00	2021-02-25T17:46:26.848+01:00	2021-02-25	onu Stella chinasaokwu	08062721527	Enugu	IGBOEZE NORTH	School	Ogene primary school umuida	2021-02-17	6.9760135 7.462515 434.1600061035156 92.9	6.9760135	7.462515	434.1600061035156	92.9	6	8	4	5	Onu Stella chinasa	162164514	5b9c8217-500d-46e3-9136-0b01f1e101ce	2021-03-02T13:39:28		[]	submitted_via_web			521
2021-02-25T17:46:35.105+01:00	2021-02-25T17:49:47.809+01:00	2021-02-25	onu Stella chinasaokwu	08062721527	Enugu	IGBOEZE NORTH	School	St mark and Frank nursery and primary school umuida	2021-02-18	6.9760135 7.462515 434.1600061035156 92.9	6.9760135	7.462515	434.1600061035156	92.9	1	2	1	2	Onu Stella chinasa	162164516	f33fd197-bddb-4a3c-b1f4-bff898801c11	2021-03-02T13:39:29		[]	submitted_via_web			522
2021-02-25T17:49:56.753+01:00	2021-02-25T17:51:48.093+01:00	2021-02-25	onu Stella chinasaokwu	08062721527	Enugu	IGBOEZE NORTH	School	St Thomas nursery and primary school umuida	2021-02-19	6.9760183 7.4625138 434.1600061035156 68.4	6.9760183	7.4625138	434.1600061035156	68.4	10	15	7	9	Onu Stella chinasa	162164518	b2ac4c27-3bda-46c2-894a-d93f75895aae	2021-03-02T13:39:29		[]	submitted_via_web			523
2021-02-26T12:06:57.070+01:00	2021-02-26T12:10:09.208+01:00	2021-02-26	onu Stella chinasaokwu	08062721527	Enugu	IGBOEZE NORTH	School	Jesus the king secondary School okpo	2021-02-22	6.97602 7.4625199 434.1600061035156 34.4	6.97602	7.4625199	434.1600061035156	34.4	3	5	2	4	Onu Stella chinasa	162164523	5d4f467f-d620-4d95-9e1f-3bf811a8fdd9	2021-03-02T13:39:30		[]	submitted_via_web			524
2021-02-26T13:28:46.085+01:00	2021-02-26T13:30:50.076+01:00	2021-02-26	onu Stella chinasaokwu	08062721527	Enugu	IGBOEZE NORTH	School	Community primary school okpo	2021-02-23	6.974914 7.461294 434.18160812593186 1700.0	6.974914	7.461294	434.18160812593186	1700.0	0	0	0	0	Onu Stella chinasa	162164526	dd3a8226-9e8a-4071-8f1c-2a04ac408f3c	2021-03-02T13:39:30		[]	submitted_via_web			525
2021-02-26T13:30:57.917+01:00	2021-02-26T13:33:10.492+01:00	2021-02-26	onu Stella chinasaokwu	08062721527	Enugu	IGBOEZE NORTH	School	Umuoma primary school okpo	2021-02-24	6.9760196 7.4625202 434.1600061035156 28.1	6.9760196	7.4625202	434.1600061035156	28.1	2	1	1	1	Onu Stella chinasa	162164529	2d0fa41e-e5fd-4ee2-a784-1dc4c75a982c	2021-03-02T13:39:31		[]	submitted_via_web			526
2021-02-26T13:33:19.205+01:00	2021-02-26T13:36:19.947+01:00	2021-02-26	onu Stella chinasaokwu	08062721527	Enugu	IGBOEZE NORTH	School	Community primary school okpowo okpo	2021-02-25	6.9760192 7.4625202 434.1600061035156 24.9	6.9760192	7.4625202	434.1600061035156	24.9	0	0	0	0	Onu Stella chinasa	162164533	c7dde20c-7f6c-44b9-a7cf-f3b10cc485b5	2021-03-02T13:39:32		[]	submitted_via_web			527
2021-02-26T13:36:25.779+01:00	2021-02-26T13:38:57.777+01:00	2021-02-26	onu Stella chinasaokwu	08062721527	Enugu	IGBOEZE NORTH	School	Community high school okpo	2021-02-26	6.9760196 7.4625202 434.1600061035156 28.1	6.9760196	7.4625202	434.1600061035156	28.1	0	4	0	2	Onu Stella chinasa	162164537	2af3e9c9-19f1-4362-8af3-f709a0b73d8e	2021-03-02T13:39:32		[]	submitted_via_web			528
2021-03-02T14:39:35.605+01:00	2021-03-02T14:42:16.833+01:00	2021-03-02	onu Stella chinasaokwu	08062721527	Enugu	IGBOEZE NORTH	School	St Francis nursery and primary school Aji	2021-03-01	6.9857443 7.4508125 434.1600061035156 500.0	6.9857443	7.4508125	434.1600061035156	500.0	0	1	0	1	Onu Stella chinasa	162165212	a1d74935-aace-46ad-b90d-58be1a3b1457	2021-03-02T13:42:22		[]	submitted_via_web			529
2021-03-02T14:43:01.635+01:00	2021-03-02T14:45:36.467+01:00	2021-03-02	onu Stella chinasaokwu	08062721527	Enugu	IGBOEZE NORTH	School	Central school Aji	2021-03-02	6.9857443 7.4508125 434.1600061035156 500.0	6.9857443	7.4508125	434.1600061035156	500.0	1	2	1	2	Onu Stella chinasa	162165952	faf68303-4684-4e40-a276-7873f416db5d	2021-03-02T13:45:41		[]	submitted_via_web			530
2021-03-02T16:52:10.043+01:00	2021-03-02T16:54:16.675+01:00	2021-03-02	Alachi Hyacinth U	07083655623	Enugu	IGBOEZE NORTH	School	Community Primary School Aguego, Umuopu.	2021-03-02	6.8676834 7.4631571 436.4801352538374 16.687	6.8676834	7.4631571	436.4801352538374	16.687	39	41	1	1	Alachi Hyacinth Uchenna	162207594	ca18359a-48da-4866-9786-501038deedb8	2021-03-02T15:54:37		[]	submitted_via_web			539
2021-03-03T10:15:00.036+01:00	2021-03-03T10:19:26.470+01:00	2021-03-03	Ossai Angela	07066830046	Enugu	IGBOEZE NORTH	School	Uchechukwu Nursery and Primary School Inyi	2021-03-03	6.947605 7.5253872 0.0 3610.0	6.947605	7.5253872	0.0	3610.0	105	126	1	1	Ossai Angela	162363778	d92e2dd4-8bdc-4c06-aa67-ffa20a0b58a9	2021-03-03T10:15:47		[]	submitted_via_web			550
2021-03-03T11:10:49.589+01:00	2021-03-03T11:15:23.275+01:00	2021-03-03	Ossai Angela	07066830046	Enugu	IGBOEZE NORTH	School	Migrant Farmers Childrens School Nkalagu Amorba Inyi	2021-03-03	6.978943 7.5485441 0.0 3522.0	6.978943	7.5485441	0.0	3522.0	0	0	0	0	Ossai Angela	162363816	149bd09b-42ae-4fd5-a983-dd3f48d4e11a	2021-03-03T10:15:53		[]	submitted_via_web			551
2021-03-03T12:22:05.653+01:00	2021-03-03T12:24:20.345+01:00	2021-03-03	onu Stella chinasaokwu	08062721527	Enugu	IGBOEZE NORTH	School	Christ academy aji	2021-03-03	6.985099 7.4494602 434.1600061035156 800.0	6.985099	7.4494602	434.1600061035156	800.0	3	6	2	4	Onu Stella chinasa	162389918	bb500645-708f-4307-82fc-e8c65d7b87b8	2021-03-03T11:24:34		[]	submitted_via_web			552
2021-03-03T19:07:08.033+01:00	2021-03-03T19:10:13.330+01:00	2021-03-03	Alachi Hyacinth U	07083655623	Enugu	IGBOEZE NORTH	School	Central Primary School Umuopu Centre	2021-03-03	6.8803294 7.4791094 0.12730290430026386 3724.0	6.8803294	7.4791094	0.12730290430026386	3724.0	27	31	7	2	Alachi Hyacinth Uchenna	162512560	3b8ffb49-3f95-4ec3-93ab-9d5df7a59448	2021-03-03T18:10:20		[]	submitted_via_web			562
2021-03-04T13:11:53.770+01:00	2021-03-04T13:14:05.381+01:00	2021-03-04	onu Stella chinasaokwu	08062721527	Enugu	IGBOEZE NORTH	School	Community primary school mboshi Aji	2021-03-04	6.9857443 7.4508125 434.1600061035156 500.0	6.9857443	7.4508125	434.1600061035156	500.0	4	8	2	5	Onu Stella chinasa	162681847	5bbbe8d5-8b93-4fda-9f50-d87608aa64c1	2021-03-04T12:14:21		[]	submitted_via_web			567
2021-03-04T18:30:06.698+01:00	2021-03-04T18:37:36.833+01:00	2021-03-04	Alachi Hyacinth U	07083655623	Enugu	IGBOEZE NORTH	School	Community Primary School Umuopu	2021-03-04	6.8725055 7.472776 0.0 2754.0	6.8725055	7.472776	0.0	2754.0	27	31	2	0	Alachi Hyacinth Uchenna	162783043	fc28cfc2-2360-42da-a326-7f926ddc539a	2021-03-04T17:37:54		[]	submitted_via_web			570
2021-03-03T12:23:28.135+01:00	2021-03-04T15:14:42.005+01:00	2021-03-03	Ossai Angela	07066830046	Enugu	IGBOEZE NORTH	School	Comprehensive high School Ezeaku Inyi	2021-03-04	6.971182 7.501686 0.0 4542.0	6.971182	7.501686	0.0	4542.0	273	298	0	0	Ossai Angela	162845381	f5b93385-65fc-41dc-aac4-6e6951394a6d	2021-03-05T05:14:54		[]	submitted_via_web			573
2021-03-03T13:02:03.872+01:00	2021-03-04T15:10:06.920+01:00	2021-03-03	Ossai Angela	07066830046	Enugu	IGBOEZE NORTH	School	Akpu Inyi Primary School 2 Inyi	2021-03-04	6.9744039 7.4868909 0.0 3871.0	6.9744039	7.4868909	0.0	3871.0	96	105	0	0	Ossai Angela	162845382	f2cb43ce-8bb2-4953-a5c0-367d1defadd4	2021-03-05T05:14:54		[]	submitted_via_web			574
2021-03-05T09:05:56.273+01:00	2021-03-05T13:13:46.969+01:00	2021-03-05	Ossai Angela	07066830046	Enugu	IGBOEZE NORTH	School	Community Primary School Eha Inyi	2021-03-05	6.9761933 7.5424204 0.0 2981.0	6.9761933	7.5424204	0.0	2981.0	36	49	2	1	Ossai Angela	162932209	afe875af-c927-4ec0-9294-b8543c9a1095	2021-03-05T12:51:45		[]	submitted_via_web			586
2021-03-05T10:11:51.172+01:00	2021-03-05T13:20:59.773+01:00	2021-03-05	Ossai Angela	07066830046	Enugu	IGBOEZE NORTH	School	Community Primary School Amaorba Inyi	2021-03-05	6.9800951 7.5492158 0.0 3381.0	6.9800951	7.5492158	0.0	3381.0	39	43	1	0	Ossai Angela	162932219	af92e2cf-e8a9-4715-9bfa-3c6c93dafc19	2021-03-05T12:51:50		[]	submitted_via_web			587
2021-03-05T14:58:56.137+01:00	2021-03-05T15:03:05.789+01:00	2021-03-05	onu Stella chinasaokwu	08062721527	Enugu	IGBOEZE NORTH	School	Divine wisdom secondary school Aji	2021-03-05	6.985099 7.4494602 0.0 800.0	6.985099	7.4494602	0.0	800.0	5	7	3	4	Onu Stella chinasa	162948550	048c27f8-1184-4516-a967-5d004ead6fbd	2021-03-05T14:03:10		[]	submitted_via_web			589
2021-03-06T14:51:16.359+01:00	2021-03-06T14:53:03.937+01:00	2021-03-06	Alachi Hyacinth U	07083655623	Enugu	IGBOEZE NORTH	Community	Divine Revelation Nursery and Primary School, Umunebe Ette.	2021-03-05	6.9753277 7.4616947 0.0 2099.999	6.9753277	7.4616947	0.0	2099.999	31	42	1	0	Alachi Hyacinth Uchenna	163119581	b6bef35e-f7ef-465e-b05f-5ebb495d0389	2021-03-06T13:53:18		[]	submitted_via_web			594
2021-03-07T17:30:54.832+01:00	2021-03-07T17:33:41.723+01:00	2021-03-07	OYIGA JULIET NNENNA	08166259798	Enugu	IGBOEZE NORTH	School	COMMUNITY PRIMARY SCHOOL, IMUFU	2021-03-01	6.9923221 7.4505571 359.1 4.616	6.9923221	7.4505571	359.1	4.616	20	15	10	5	OYIGA JULIET NNENNA	163292718	5f4bb9a9-ac20-4507-adc7-39e21ed3bc71	2021-03-07T16:41:11		[]	submitted_via_web			597
2021-03-07T17:34:07.630+01:00	2021-03-07T17:35:38.004+01:00	2021-03-07	OYIGA JULIET NNENNA	08166259798	Enugu	IGBOEZE NORTH	School	KING OF KING NURSERY AND PRIMARY SCHOOL, IMUFU	2021-03-02	6.9923187 7.4503988 359.0 4.88	6.9923187	7.4503988	359.0	4.88	10	10	0	0	OYIGA JULIET NNENNA	163292719	646eed2f-7e77-4e37-864f-925852f647f9	2021-03-07T16:41:12		[]	submitted_via_web			598
2021-03-07T17:35:42.792+01:00	2021-03-07T17:37:40.624+01:00	2021-03-07	OYIGA JULIET NNENNA	08166259798	Enugu	IGBOEZE NORTH	School	ALL SAINT NURSERY AND PRIMARY SCHOOL, OGRUTE	2021-03-03	6.9922452 7.4503742 358.8 4.916	6.9922452	7.4503742	358.8	4.916	30	40	0	0	OYIGA JULIET NNENNA	163292720	1f401e7c-bc46-404d-8687-0f2f7dc0d430	2021-03-07T16:41:12		[]	submitted_via_web			599
2021-03-07T17:37:53.661+01:00	2021-03-07T17:39:03.407+01:00	2021-03-07	OYIGA JULIET NNENNA	08166259798	Enugu	IGBOEZE NORTH	School	EVANGEL NURSERY AND PRIMARY SCHOOL, IMUFU	2021-03-04	6.9922567 7.4503817 358.9 4.95	6.9922567	7.4503817	358.9	4.95	15	10	7	4	OYIGA JULIET NNENNA	163292721	eb0dd883-5f13-46d8-93c7-ae298e3be418	2021-03-07T16:41:13		[]	submitted_via_web			600
2021-03-07T17:39:08.015+01:00	2021-03-07T17:40:35.113+01:00	2021-03-07	OYIGA JULIET NNENNA	08166259798	Enugu	IGBOEZE NORTH	School	CALVARY GRACE NURSERY AND PRIMARY SCHOOL, AGUIBEJE	2021-03-05	6.9922444 7.4503198 358.9 4.84	6.9922444	7.4503198	358.9	4.84	7	4	4	3	OYIGA JULIET NNENNA	163292722	4f2438f6-2c7a-410c-a10a-bdffd9ed3d72	2021-03-07T16:41:14		[]	submitted_via_web			601
2021-03-05T13:21:39.907+01:00	2021-03-08T11:15:14.893+01:00	2021-03-05	Ossai Angela	07066830046	Enugu	IGBOEZE NORTH	School	Central School Umachi	2021-03-08	6.9348394 7.461397 0.0 3486.0	6.9348394	7.461397	0.0	3486.0	34	48	0	0	Ossai Angela	163395509	aee8cd27-1f68-4ba1-a0b9-e3b980094cb3	2021-03-08T10:15:19		[]	submitted_via_web			611
2021-03-08T17:10:55.945+01:00	2021-03-08T17:19:33.190+01:00	2021-03-08	onu Stella chinasaokwu	08062721527	Enugu	IGBOEZE NORTH	School	Community primary school umuodeje Aji	2021-03-08	6.985099 7.4494602 0.0 800.0	6.985099	7.4494602	0.0	800.0	0	0	0	0	Onu Stella chinasa	163499747	479f049f-60e1-4dda-94b8-f5bb41110853	2021-03-08T16:19:37		[]	submitted_via_web			628
2021-03-09T09:50:25.625+01:00	2021-03-09T13:25:47.626+01:00	2021-03-09	Ossai Angela	07066830046	Enugu	IGBOEZE NORTH	School	St. Fabian's Secondary School Inyi	2021-03-09	6.9549823 7.4714179 0.0 2058.0	6.9549823	7.4714179	0.0	2058.0	111	289	3	2	Ossai Angela	163679473	ef9c9748-ce81-4dae-b284-f3d3fe9fd3b0	2021-03-09T12:26:11		[]	submitted_via_web			635
2021-03-09T15:11:32.509+01:00	2021-03-09T15:13:42.340+01:00	2021-03-09	onu Stella chinasaokwu	08062721527	Enugu	IGBOEZE NORTH	School	Migrant farmers children school Aji	2021-03-09	6.9854109 7.4508125 0.0 500.0	6.9854109	7.4508125	0.0	500.0	4	6	3	5	Onu Stella chinasa	163716716	4ef9e022-ff46-4729-886e-14453c1c7e7f	2021-03-09T14:14:00		[]	submitted_via_web			636
2021-03-09T17:11:56.301+01:00	2021-03-09T17:13:47.308+01:00	2021-03-09	Alachi Hyacinth U	07083655623	Enugu	IGBOEZE NORTH	School	Community Primary School Umuopu Umueze.	2021-03-08	6.9096781 7.50987 346.1881727339034 2486.0	6.9096781	7.50987	346.1881727339034	2486.0	19	29	0	1	Alachi Hyacinth Uchenna	163750756	ba49e898-f9dc-46c9-afc2-003081328129	2021-03-09T16:14:05		[]	submitted_via_web			654
2021-03-09T17:16:08.425+01:00	2021-03-09T17:19:59.554+01:00	2021-03-09	Alachi Hyacinth U	07083655623	Enugu	IGBOEZE NORTH	School	Community Secondary school Umuopu	2021-03-09	6.8676186 7.4630492 453.1414470368367 34.891	6.8676186	7.4630492	453.1414470368367	34.891	82	109	0	1	Alachi Hyacinth Uchenna	163752151	85e25e49-36c6-4199-949f-61c8a9d11dd8	2021-03-09T16:20:15		[]	submitted_via_web			655
2021-03-03T13:33:45.085+01:00	2021-03-10T10:21:05.981+01:00	2021-03-03	Ossai Angela	07066830046	Enugu	IGBOEZE NORTH	School	Model Primary School Ogwurogwu Inyi	2021-03-10	6.9744039 7.4868909 0.0 3871.0	6.9744039	7.4868909	0.0	3871.0	31	48	1	1	Ossai Angela	163888730	a4ccf595-388e-473b-bbbc-7d27a11d9220	2021-03-10T09:21:29		[]	submitted_via_web			692
2021-03-11T11:10:55.843+01:00	2021-03-12T14:45:48.836+01:00	2021-03-11	Ossai Angela	07066830046	Enugu	IGBOEZE NORTH	School	Community Secondary School Amaorba Inyi	2021-03-11	6.9546976 7.4694796 0.0 3206.0	6.9546976	7.4694796	0.0	3206.0	98	128	0	0	Ossai Angela	164488538	a632d8a8-c570-4b38-8192-6371a59e86db	2021-03-12T13:46:12		[]	submitted_via_web			713
2021-03-05T13:13:58.905+01:00	2021-03-12T14:47:38.171+01:00	2021-03-05	Ossai Angela	07066830046	Enugu	IGBOEZE NORTH	School	Christ the King Nursery and Primary School Umachi	2021-03-12	6.9324705 7.4650043 0.0 2884.0	6.9324705	7.4650043	0.0	2884.0	29	38	0	0	Ossai Angela	164488899	2f3b3a26-87b2-4c7b-a7f0-316cefbf5826	2021-03-12T13:47:56		[]	submitted_via_web			714
2021-03-07T15:44:01.980+01:00	2021-03-12T15:03:57.443+01:00	2021-03-07	OYIGA JULIET NNENNA	08166259798	Enugu	IGBOEZE NORTH	Community	UMUAGAMA	2021-03-07	6.9757622 7.4620181 403.8 4.9	6.9757622	7.4620181	403.8	4.9	1	0	1	0	OYIGA JULIET NNENNA	164493506	3d4f1614-799d-49ba-81aa-88b4c23effd5	2021-03-12T14:04:32		[]	submitted_via_web			723
2021-03-07T17:42:34.765+01:00	2021-03-12T14:51:50.729+01:00	2021-03-07	OYIGA JULIET NNENNA	08166259798	Enugu	IGBOEZE NORTH	School	CENTRAL PRIMARY SCHOOL, AGUIBEJE	2021-03-08	6.992275 7.4504117 344.1 3.9	6.992275	7.4504117	344.1	3.9	10	5	0	0	OYIGA JULIET NNENNA	164493508	6ad05fe3-06c0-43d0-8803-3b6e198190ed	2021-03-12T14:04:33		[]	submitted_via_web			724
2021-03-07T17:43:40.769+01:00	2021-03-12T14:57:18.598+01:00	2021-03-07	OYIGA JULIET NNENNA	08166259798	Enugu	IGBOEZE NORTH	School	COMMUNITY PRIMARY SCHOOL, UGWUEZE AGUIBEJE	2021-03-09	6.99231 7.450465 346.8 3.9	6.99231	7.450465	346.8	3.9	15	8	0	0	OYIGA JULIET NNENNA	164493512	a152f0b2-e488-4d47-994e-3174ed46781c	2021-03-12T14:04:33		[]	submitted_via_web			725
2021-03-07T17:45:26.340+01:00	2021-03-12T15:01:01.557+01:00	2021-03-07	OYIGA JULIET NNENNA	08166259798	Enugu	IGBOEZE NORTH	School	COMMUNITY PRIMARY SCHOOL, IYIONU, AGUIBEJE	2021-03-10	6.9923067 7.4504733 347.6 3.9	6.9923067	7.4504733	347.6	3.9	15	7	0	0	OYIGA JULIET NNENNA	164493515	50dadcdf-d0ec-42ac-ac7c-1fd60095af33	2021-03-12T14:04:34		[]	submitted_via_web			726
2021-03-07T17:46:39.040+01:00	2021-03-12T15:02:27.681+01:00	2021-03-07	OYIGA JULIET NNENNA	08166259798	Enugu	IGBOEZE NORTH	School	ST. PETER'S NURSERY AND PRIMARY SCHOOL, IYIONU, AGUIBEJE	2021-03-11	6.992305 7.4504433 346.2 3.9	6.992305	7.4504433	346.2	3.9	10	5	0	0	OYIGA JULIET NNENNA	164493516	bbfd3af5-f4a0-4a19-bff5-5a8e9fb20983	2021-03-12T14:04:34		[]	submitted_via_web			727
2021-03-12T16:23:17.282+01:00	2021-03-12T16:25:09.735+01:00	2021-03-12	Alachi Hyacinth U	07083655623	Enugu	IGBOEZE NORTH	School	St Paul Nursery and Primary School Umuopu Umueze	2021-03-10	6.9971219 7.4690717 435.01812671391025 3200.0	6.9971219	7.4690717	435.01812671391025	3200.0	52	61	2	1	Alachi Hyacinth Uchenna	164513780	ccec6364-9f97-4098-9644-3d1e695b2d43	2021-03-12T15:25:25		[]	submitted_via_web			728
2021-03-12T16:25:15.829+01:00	2021-03-12T16:26:46.299+01:00	2021-03-12	Alachi Hyacinth U	07083655623	Enugu	IGBOEZE NORTH	School	Emmanuel Nursery and Primary School Umuopu Umueze	2021-03-11	6.9760179 7.4625172 435.0697910460586 64.1	6.9760179	7.4625172	435.0697910460586	64.1	33	42	1	2	Alachi Hyacinth Uchenna	164514318	c74f5457-c69f-4d94-a8f8-fb4346ea5c2a	2021-03-12T15:27:02		[]	submitted_via_web			729
2021-03-15T10:50:37.640+01:00	2021-03-15T10:59:38.120+01:00	2021-03-15	Ossai Angela	07066830046	Enugu	IGBOEZE NORTH	School	Community High School Olido	2021-03-15	6.9469015 7.4519794 0.0 3248.0	6.9469015	7.4519794	0.0	3248.0	203	304	0	0	Ossai Angela	165062818	828c0191-33ca-4038-9854-ada282fc3ac1	2021-03-15T09:59:50		[]	submitted_via_web			775
2021-03-15T13:06:28.160+01:00	2021-03-16T14:10:25.882+01:00	2021-03-15	Ossai Angela	07066830046	Enugu	IGBOEZE NORTH	School	Holly Rosary Nursery and Primary School Inyi	2021-03-16	6.9655832 7.4832042 0.0 3853.0	6.9655832	7.4832042	0.0	3853.0	45	56	0	3	Ossai Angela	165402553	acbdddda-9c61-446e-9cb4-f113e9ee4144	2021-03-16T13:10:59		[]	submitted_via_web			789
2021-03-15T14:10:30.861+01:00	2021-03-17T15:10:52.997+01:00	2021-03-15	Ossai Angela	07066830046	Enugu	IGBOEZE NORTH	School	Divine Zion Nursery and Primary School Inyi	2021-03-17	6.9552571 7.5409908 0.0 2895.0	6.9552571	7.5409908	0.0	2895.0	45	56	0	0	Ossai Angela	165684304	7235ff6b-253c-4999-8919-5fc38f296e79	2021-03-17T14:12:56		[]	submitted_via_web			796
2021-03-17T17:51:49.442+01:00	2021-03-17T17:54:50.176+01:00	2021-03-17	Alachi Hyacinth U	07083655623	Enugu	IGBOEZE NORTH	School	Emmanuel and Emmanuella Nursery and Primary School, Umuagama	2021-03-15	6.8675498 7.4631524 464.5824170681594 67.137	6.8675498	7.4631524	464.5824170681594	67.137	34	36	0	0	Alachi Hyacinth Uchenna	165728051	572db6bc-f8c5-4922-811c-c9809700edac	2021-03-17T17:01:07		[]	submitted_via_web			804
2021-03-17T17:55:02.834+01:00	2021-03-17T17:57:44.484+01:00	2021-03-17	Alachi Hyacinth U	07083655623	Enugu	IGBOEZE NORTH	School	Community Primary School Umuogba Agu.	2021-03-16	6.8675546 7.4631063 452.45123828391434 46.774	6.8675546	7.4631063	452.45123828391434	46.774	41	54	5	4	Alachi Hyacinth Uchenna	165728056	e29d64de-3dd3-4e34-9b64-2bda4f0d21b3	2021-03-17T17:01:08		[]	submitted_via_web			805
2021-03-17T17:57:55.701+01:00	2021-03-17T18:00:34.792+01:00	2021-03-17	Alachi Hyacinth U	07083655623	Enugu	IGBOEZE NORTH	School	New Nigeria Nursery and Primary School Umuogba Agu.	2021-03-17	6.8675956 7.4631171 471.0095487024809 60.68	6.8675956	7.4631171	471.0095487024809	60.68	97	100	6	4	Alachi Hyacinth Uchenna	165728060	15a2497b-c033-46ef-b841-8e0db9ad0411	2021-03-17T17:01:10		[]	submitted_via_web			806
2021-03-15T11:20:48.140+01:00	2021-03-18T11:18:08.064+01:00	2021-03-15	Ossai Angela	07066830046	Enugu	IGBOEZE NORTH	School	Community Primary School Olido	2021-03-18	6.9350167 7.4608524 0.0 3472.0	6.9350167	7.4608524	0.0	3472.0	21	49	0	1	Ossai Angela	165874879	1ba3ae59-f549-4e26-833c-c4112424b2fa	2021-03-18T10:18:19		[]	submitted_via_web			813
2021-03-18T12:37:18.463+01:00	2021-03-18T12:39:06.838+01:00	2021-03-18	Alachi Hyacinth U	07083655623	Enugu	IGBOEZE NORTH	School	New Nigeria College Umuogba Agu.	2021-03-18	6.8731591 7.4738063 439.34364756559 3099.999	6.8731591	7.4738063	439.34364756559	3099.999	60	60	0	0	Alachi Hyacinth Uchenna	165901249	586e46c7-f661-48bf-9495-17f4f8a3940d	2021-03-18T11:39:21		[]	submitted_via_web			814
2021-03-20T12:58:40.433+01:00	2021-03-20T13:01:11.441+01:00	2021-03-20	Alachi Hyacinth U	07083655623	Enugu	IGBOEZE NORTH	School	St Joseph's Nursery and Primary School Umuogba Agu	2021-03-19	6.9745754 7.4616322 437.2122783795182 1899.999	6.9745754	7.4616322	437.2122783795182	1899.999	96	103	5	4	Alachi Hyacinth Uchenna	166354662	0b65509a-faa2-405f-a247-8bf7993fe68c	2021-03-20T12:01:33		[]	submitted_via_web			826
2021-03-08T10:17:08.650+01:00	2021-03-19T15:26:29.294+01:00	2021-03-08	OYIGA JULIET NNENNA	08166259798	Enugu	IGBOEZE NORTH	School	COMMUNITY PRIMARY SCHOOL, AMAJA	2021-03-18	7.054586 7.5234856 384.5 4.56	7.054586	7.5234856	384.5	4.56	25	30	0	0	OYIGA JULIET NNENNA	166186179	ad907f7a-3f02-4015-b2b7-27fb055aac86	2021-03-19T14:27:21		[]	submitted_via_web			827
2021-03-20T16:12:56.660+01:00	2021-03-20T16:14:07.312+01:00	2021-03-20	OYIGA JULIET NNENNA	08166259798	Enugu	IGBOEZE NORTH	School	COMMUNITY PRIMARY SCHOOL UMUODUMOGWU, AGUIBEJE	2021-03-15	6.9922582 7.450532 362.2 4.985	6.9922582	7.450532	362.2	4.985	15	15	0	0	OYIGA JULIET NNENNA	166396516	fafb67e7-8dbd-48cd-9667-bd195c0884f0	2021-03-20T15:20:40		[]	submitted_via_web			844
2021-03-20T16:14:25.224+01:00	2021-03-20T16:15:51.330+01:00	2021-03-20	OYIGA JULIET NNENNA	08166259798	Enugu	IGBOEZE NORTH	School	MIGRANT FARMERS CHILDREN SCHOOL, AGUIBEJE	2021-03-16	6.9922146 7.4504785 362.3 4.825	6.9922146	7.4504785	362.3	4.825	7	5	0	0	OYIGA JULIET NNENNA	166396517	c4a06547-d450-4397-8b01-2584ef4461fe	2021-03-20T15:20:40		[]	submitted_via_web			845
2021-03-20T16:16:16.446+01:00	2021-03-20T16:17:51.823+01:00	2021-03-20	OYIGA JULIET NNENNA	08166259798	Enugu	IGBOEZE NORTH	School	UMUOMA PRIMARY SCHOOL, OKPO	2021-03-17	6.9923078 7.4505072 362.2 4.853	6.9923078	7.4505072	362.2	4.853	30	20	0	1	OYIGA JULIET NNENNA	166396518	66d97593-2bdd-4973-9949-5f0a902bc50a	2021-03-20T15:20:41		[]	submitted_via_web			846
2021-03-20T16:18:34.768+01:00	2021-03-20T16:19:55.894+01:00	2021-03-20	OYIGA JULIET NNENNA	08166259798	Enugu	IGBOEZE NORTH	School	OXFORD NURSERY AND PRIMARY SCHOOL, AMAJA	2021-03-18	6.9921839 7.4506355 362.8 4.981	6.9921839	7.4506355	362.8	4.981	25	30	0	0	OYIGA JULIET NNENNA	166396522	fa6720ee-cdb3-412a-a9c5-bef22ff40425	2021-03-20T15:20:41		[]	submitted_via_web			847
2021-03-20T09:37:58.371+01:00	2021-03-20T18:30:23.103+01:00	2021-03-20	Ossai Angela	07066830046	Enugu	IGBOEZE NORTH	School	Divine Favour Nursery and Primary School Amufie	2021-03-19	6.956096 7.4687828 0.0 2516.0	6.956096	7.4687828	0.0	2516.0	43	51	2	1	Ossai Angela	166419172	6b4863eb-0501-476f-bbf2-3fb15212c894	2021-03-20T17:30:28		[]	submitted_via_web			864
2021-03-19T11:24:06.112+01:00	2021-03-20T18:33:44.546+01:00	2021-03-19	Ossai Angela	07066830046	Enugu	IGBOEZE NORTH	School	Ward of Victory Nursery and Primary School Amufie	2021-03-19	6.956096 7.4687828 0.0 2516.0	6.956096	7.4687828	0.0	2516.0	0	0	0	0	Ossai Angela	166419415	164880bb-cb70-442d-8f89-f95bc9b59bae	2021-03-20T17:33:49		[]	submitted_via_web			865
2021-03-19T10:44:34.742+01:00	2021-03-22T14:16:45.384+01:00	2021-03-19	Ossai Angela	07066830046	Enugu	IGBOEZE NORTH	School	City of Grace Nursery and Primary School Amufie	2021-03-22	6.9560704 7.4680775 0.0 2696.0	6.9560704	7.4680775	0.0	2696.0	54	69	0	0	Ossai Angela	166737333	14b93801-abdc-4a23-8f18-c7b07381d516	2021-03-22T13:16:49		[]	submitted_via_web			871
2021-03-19T11:12:35.463+01:00	2021-03-22T14:13:51.459+01:00	2021-03-19	Ossai Angela	07066830046	Enugu	IGBOEZE NORTH	School	Holy Trinity Nursery and Primary School Umuogodo Amufie	2021-03-22	6.9699296 7.4836365 0.0 4889.0	6.9699296	7.4836365	0.0	4889.0	49	61	0	0	Ossai Angela	166736052	cb7aac76-4cd0-46cb-aa58-368f685fa650	2021-03-22T13:13:58		[]	submitted_via_web			872
2021-03-22T19:12:57.471+01:00	2021-03-22T19:14:26.970+01:00	2021-03-22	Alachi Hyacinth U	07083655623	Enugu	IGBOEZE NORTH	School	Central School Umuogba Agu	2021-03-22	6.872286 7.4714126 0.0 3078.0	6.872286	7.4714126	0.0	3078.0	28	35	0	0	Alachi Hyacinth Uchenna	166806078	577dd65b-4df9-4411-9a43-5734d7fcec8e	2021-03-22T18:14:49		[]	submitted_via_web			879
2021-03-23T16:31:48.869+01:00	2021-03-23T16:34:23.944+01:00	2021-03-23	Alachi Hyacinth U	07083655623	Enugu	IGBOEZE NORTH	Community	House to house visitation, Ogboyaga Community in Ette	2021-03-23	6.872286 7.4714126 0.0 3078.0	6.872286	7.4714126	0.0	3078.0	25	30	2	0	Alachi Hyacinth Uchenna	167033531	3b5aa73a-ec1d-4b63-8334-96d7d026ff5d	2021-03-23T15:34:46		[]	submitted_via_web			901
2021-03-29T08:42:11.417+01:00	2021-03-29T08:44:46.724+01:00	2021-03-29	onu Stella chinasaokwu	08062721527	Enugu	IGBOEZE NORTH	School	Maintain Zion nursery and primary school ogrute	2021-03-23	6.9742368 7.4619703 0.0 2099.999	6.9742368	7.4619703	0.0	2099.999	2	3	2	2	Onu Stella chinasa	168211820	a4751292-e420-4fe2-8dd7-e5a35078c084	2021-03-29T07:58:14		[]	submitted_via_web			902
2021-03-24T12:24:39.736+01:00	2021-03-24T13:27:09.343+01:00	2021-03-24	Ossai Angela	07066830046	Enugu	IGBOEZE NORTH	School	Community Primary School Uroshi	2021-03-24	6.9656102 7.483327 0.0 3936.0	6.9656102	7.483327	0.0	3936.0	33	45	0	0	Ossai Angela	167239801	168e5730-79e5-43b0-9d75-fe46e237d4b3	2021-03-24T12:29:36		[]	submitted_via_web			907
2021-03-24T11:49:09.462+01:00	2021-03-24T11:55:33.666+01:00	2021-03-24	Ossai Angela	07066830046	Enugu	IGBOEZE NORTH	School	Migrant farmers Children School Umuadonu Owo	2021-03-24	6.9656102 7.483327 0.0 3936.0	6.9656102	7.483327	0.0	3936.0	26	48	2	3	Ossai Angela	167239807	0b2e6281-c54a-4b0e-94e5-7dceecd75a75	2021-03-24T12:29:37		[]	submitted_via_web			908
2021-03-24T14:48:15.241+01:00	2021-03-24T14:51:55.506+01:00	2021-03-24	Alachi Hyacinth U	07083655623	Enugu	IGBOEZE NORTH	School	Community Secondary school Umuogba Agu	2021-03-24	6.8731591 7.4738063 0.0 3099.999	6.8731591	7.4738063	0.0	3099.999	93	101	0	0	Alachi Hyacinth Uchenna	167266187	017da60e-e205-4002-81ae-15efbcbb9e9b	2021-03-24T13:52:14		[]	submitted_via_web			912
2021-03-25T11:03:39.451+01:00	2021-03-25T11:59:25.121+01:00	2021-03-25	Ossai Angela	07066830046	Enugu	IGBOEZE NORTH	School	Model Nursery and Primary School Ugwoyibo Olido	2021-03-25	6.9296633 7.4740507 0.0 3128.0	6.9296633	7.4740507	0.0	3128.0	35	49	3	3	Ossai Angela	167480380	4bcfc3a3-8120-4f10-8b1e-de896263a297	2021-03-25T10:59:38		[]	submitted_via_web			924
2021-03-25T12:15:35.990+01:00	2021-03-25T12:19:04.931+01:00	2021-03-25	Alachi Hyacinth U	07083655623	Enugu	IGBOEZE NORTH	School	Community Primary School Ofante Umuogba Agu.	2021-03-25	6.8726643 7.4728543 0.0 2749.0	6.8726643	7.4728543	0.0	2749.0	13	17	2	1	Alachi Hyacinth Uchenna	167489375	4b374d31-38f6-4740-ab02-f0fc6a740963	2021-03-25T11:26:49		[]	submitted_via_web			925
2021-03-26T10:17:41.081+01:00	2021-03-26T10:19:45.085+01:00	2021-03-26	onu Stella chinasaokwu	08062721527	Enugu	IGBOEZE NORTH	School	Wisdom gate academy ogrute	2021-03-15	6.9823045 7.4575746 0.0 800.0	6.9823045	7.4575746	0.0	800.0	1	0	1	0	Onu Stella chinasa	167717319	ab2a43c8-a404-42bd-b0b4-5aadbf6e2e0a	2021-03-26T10:32:32		[]	submitted_via_web			933
2021-03-26T10:19:52.905+01:00	2021-03-26T10:22:16.364+01:00	2021-03-26	onu Stella chinasaokwu	08062721527	Enugu	IGBOEZE NORTH	School	Sky brain academy ogrute	2021-03-16	6.9806968 7.4538554 0.0 1500.0	6.9806968	7.4538554	0.0	1500.0	4	3	3	3	Onu Stella chinasa	167717324	2bd99a72-9815-4534-a1fb-9154cb600a28	2021-03-26T10:32:35		[]	submitted_via_web			934
2021-03-26T10:23:17.648+01:00	2021-03-26T10:25:31.378+01:00	2021-03-26	onu Stella chinasaokwu	08062721527	Enugu	IGBOEZE NORTH	School	Community primary school ukwuinyi ogrut	2021-03-17	6.981702 7.4535173 0.0 800.0	6.981702	7.4535173	0.0	800.0	3	5	2	5	Onu Stella chinasa	167717327	36c19550-be9b-4a16-9373-de2a89f11c22	2021-03-26T10:32:36		[]	submitted_via_web			935
2021-03-29T08:35:48.952+01:00	2021-03-29T08:37:54.874+01:00	2021-03-29	onu Stella chinasaokwu	08062721527	Enugu	IGBOEZE NORTH	School	St Mary's nursery and primary school ogrute	2021-03-18	6.9742368 7.4619703 0.0 2099.999	6.9742368	7.4619703	0.0	2099.999	10	16	8	16	Onu Stella chinasa	168211798	7cf6da72-66a4-4aff-be24-97db9ac6af3c	2021-03-29T07:58:08		[]	submitted_via_web			938
2021-03-29T08:38:03.741+01:00	2021-03-29T08:40:05.374+01:00	2021-03-29	onu Stella chinasaokwu	08062721527	Enugu	IGBOEZE NORTH	School	Benefits nursery and primary school ogrute	2021-03-19	6.9742368 7.4619703 0.0 2099.999	6.9742368	7.4619703	0.0	2099.999	4	6	3	5	Onu Stella chinasa	168211812	edc46e5a-8bf3-4a28-a3c4-63403e387f7b	2021-03-29T07:58:12		[]	submitted_via_web			939
2021-03-29T08:40:13.962+01:00	2021-03-29T08:42:06.315+01:00	2021-03-29	onu Stella chinasaokwu	08062721527	Enugu	IGBOEZE NORTH	School	Living proof academy ogrute	2021-03-22	6.9742368 7.4619703 0.0 2099.999	6.9742368	7.4619703	0.0	2099.999	3	8	2	7	Onu Stella chinasa	168211815	22dbeb45-baa5-46a8-ba44-835538fd1478	2021-03-29T07:58:13		[]	submitted_via_web			940
2021-03-29T08:44:53.131+01:00	2021-03-29T08:46:44.101+01:00	2021-03-29	onu Stella chinasaokwu	08062721527	Enugu	IGBOEZE NORTH	School	Christ the King nursery and primary school ogrute	2021-03-24	6.9742368 7.4619703 0.0 2099.999	6.9742368	7.4619703	0.0	2099.999	6	10	5	8	Onu Stella chinasa	168211833	700c8c2f-a65f-446d-904e-32eb7f6e23a6	2021-03-29T07:58:17		[]	submitted_via_web			941
2021-03-29T08:46:48.981+01:00	2021-03-29T08:48:51.509+01:00	2021-03-29	onu Stella chinasaokwu	08062721527	Enugu	IGBOEZE NORTH	School	Santa Maria nursery and primary school ogrute ulo	2021-03-25	6.9742368 7.4619703 0.0 2099.999	6.9742368	7.4619703	0.0	2099.999	3	4	3	3	Onu Stella chinasa	168211855	f48ba483-aa6b-4182-bcf0-782774af8ef8	2021-03-29T07:58:21		[]	submitted_via_web			942
2021-04-01T17:25:38.270+01:00	2021-04-01T17:49:12.966+01:00	2021-04-01	OYIGA JULIET NNENNA	08166259798	Enugu	IGBOEZE NORTH	Community	IGOGORO-ULO COMMUNITY	2021-04-01	6.9880731 7.4758024 341.7864993914448 4.25	6.9880731	7.4758024	341.7864993914448	4.25	4	6	0	1	OYIGA JULIET NNENNA	169194347	0dcef834-8bbe-4557-be81-39bce665525e	2021-04-01T16:50:18		[]	submitted_via_web			985
2021-04-02T12:49:23.276+01:00	2021-04-02T12:51:21.605+01:00	2021-04-02	OYIGA JULIET NNENNA	08166259798	Enugu	IGBOEZE NORTH	Community	IGOGORO-ULO	2021-04-02	6.988133 7.4757425 357.38205480055615 4.69	6.988133	7.4757425	357.38205480055615	4.69	2	3	1	0	OYIGA JULIET NNENNA	169298254	d4784fa5-0272-47b6-9ae4-38954b04c992	2021-04-02T11:54:56		[]	submitted_via_web			987
2021-04-06T08:21:45.346+01:00	2021-04-06T08:23:42.277+01:00	2021-04-06	Alachi Hyacinth U	07083655623	Enugu	IGBOEZE NORTH	Community	House to House visitation, Ogboyaga Community.	2021-04-01	7.0990866 7.4349243 0.0 2000.0	7.0990866	7.4349243	0.0	2000.0	21	36	2	1	Alachi Hyacinth Uchenna	169865613	6f855b66-b3dd-4bab-9159-19cd4ac8aa6a	2021-04-06T07:24:10		[]	submitted_via_web			1024
2021-04-06T08:23:50.045+01:00	2021-04-06T08:25:21.286+01:00	2021-04-06	Alachi Hyacinth U	07083655623	Enugu	IGBOEZE NORTH	Community	Umunebe Community.	2021-04-02	7.0990866 7.4349243 0.0 2000.0	7.0990866	7.4349243	0.0	2000.0	10	16	0	2	Alachi Hyacinth Uchenna	169866043	80d8457a-bf3d-44e5-b876-440ac5beb4bb	2021-04-06T07:25:47		[]	submitted_via_web			1025
2021-04-06T08:25:27.388+01:00	2021-04-06T08:27:28.985+01:00	2021-04-06	Alachi Hyacinth U	07083655623	Enugu	IGBOEZE NORTH	Community	Ette Ulo Community.	2021-04-03	7.0990866 7.4349243 0.0 2000.0	7.0990866	7.4349243	0.0	2000.0	18	21	1	0	Alachi Hyacinth Uchenna	169866619	931a0e16-3957-4d7b-8ddb-f4fcdcf40410	2021-04-06T07:27:55		[]	submitted_via_web			1026
2021-04-06T08:27:36.953+01:00	2021-04-06T08:29:05.550+01:00	2021-04-06	Alachi Hyacinth U	07083655623	Enugu	IGBOEZE NORTH	Community	House to House visitation, Olepe Ette.	2021-04-06	7.1008225 7.4382332 0.0 2816.0	7.1008225	7.4382332	0.0	2816.0	13	23	0	0	Alachi Hyacinth Uchenna	169866951	b60d107b-6437-4091-8011-8e89f4b46a74	2021-04-06T07:29:30		[]	submitted_via_web			1027
2021-04-06T09:15:44.654+01:00	2021-04-06T12:06:44.152+01:00	2021-04-06	Ossai Angela	07066830046	Enugu	IGBOEZE NORTH	School	Ezzodo Community Primary School 1 Uda	2021-04-06	6.9130778 7.4777652 0.0 3498.0	6.9130778	7.4777652	0.0	3498.0	38	52	0	0	Ossai Angela	169938677	87134e2f-81d5-443b-b559-8ac68e5e7c22	2021-04-06T11:22:27		[]	submitted_via_web			1028
2021-04-06T10:59:34.437+01:00	2021-04-06T12:09:42.116+01:00	2021-04-06	Ossai Angela	07066830046	Enugu	IGBOEZE NORTH	School	Ezzodo Community Primary School 2 Uda	2021-04-06	6.9088015 7.4950442 0.0 3843.0	6.9088015	7.4950442	0.0	3843.0	29	43	0	0	Ossai Angela	169938690	40130d6e-5540-4578-8f05-ab7b12647b87	2021-04-06T11:22:31		[]	submitted_via_web			1029
2021-04-07T11:55:58.361+01:00	2021-04-07T11:57:57.690+01:00	2021-04-07	OYIGA JULIET NNENNA	08166259798	Enugu	IGBOEZE NORTH	Community	IGOGORO	2021-04-07	6.9963735 7.4767839 354.7279981080187 4.517	6.9963735	7.4767839	354.7279981080187	4.517	3	0	0	0	OYIGA JULIET NNENNA	170225057	89b0f51b-d87f-40aa-8a22-f30d2a1ef9a5	2021-04-07T14:10:56		[]	submitted_via_web			1034
2021-04-07T12:03:36.064+01:00	2021-04-07T12:05:37.420+01:00	2021-04-07	OYIGA JULIET NNENNA	08166259798	Enugu	IGBOEZE NORTH	Community	IGOGORO-ULO	2021-04-08	6.9976707 7.477786 355.13872553466837 4.612	6.9976707	7.477786	355.13872553466837	4.612	0	4	0	0	OYIGA JULIET NNENNA	170225061	f7742e24-3024-4db9-bb2a-53ce5bb0d097	2021-04-07T14:10:57		[]	submitted_via_web			1035
2021-04-06T09:49:24.285+01:00	2021-04-07T15:56:03.935+01:00	2021-04-06	Ossai Angela	07066830046	Enugu	IGBOEZE NORTH	School	Ezzodo Community Primary School 3 Uda	2021-04-07	6.9226227 7.483297 0.0 3700.0	6.9226227	7.483297	0.0	3700.0	41	65	0	0	Ossai Angela	170235223	c3f30b95-56db-48da-b846-f5240b89551a	2021-04-07T14:58:59		[]	submitted_via_web			1036
2021-04-06T10:23:32.689+01:00	2021-04-07T15:58:25.461+01:00	2021-04-06	Ossai Angela	07066830046	Enugu	IGBOEZE NORTH	School	Community Secondary School Uda	2021-04-07	6.9306791 7.4676245 0.0 2892.0	6.9306791	7.4676245	0.0	2892.0	49	68	0	0	Ossai Angela	170235225	d32f6e35-5a2b-4aed-9d4d-de34295afc8a	2021-04-07T14:58:59		[]	submitted_via_web			1037
2021-04-08T21:05:01.081+01:00	2021-04-08T21:07:30.379+01:00	2021-04-08	Alachi Hyacinth U	07083655623	Enugu	IGBOEZE NORTH	School	Collins Nursery and Primary School Umuopu	2021-04-07	6.8846346 7.4808623 452.7219714187122 2989.0	6.8846346	7.4808623	452.7219714187122	2989.0	29	35	0	0	Alachi Hyacinth Uchenna	170522304	95350760-41d4-4150-9b96-ccf044a73b60	2021-04-08T20:08:03		[]	submitted_via_web			1076
2021-04-08T21:07:42.109+01:00	2021-04-08T21:09:14.166+01:00	2021-04-08	Alachi Hyacinth U	07083655623	Enugu	IGBOEZE NORTH	School	Zion mission Nursery and Primary School Umuopu	2021-04-08	6.8846346 7.4808623 452.7219714187122 2989.0	6.8846346	7.4808623	452.7219714187122	2989.0	31	38	1	0	Alachi Hyacinth Uchenna	170522701	3fba8dd4-0f3b-473c-813b-dad10a40dab2	2021-04-08T20:09:41		[]	submitted_via_web			1077
2021-04-09T12:04:20.634+01:00	2021-04-09T12:07:34.508+01:00	2021-04-09	Alachi Hyacinth U	07083655623	Enugu	IGBOEZE NORTH	School	Aji High school.	2021-04-09	6.8726659 7.4729063 0.0 2753.0	6.8726659	7.4729063	0.0	2753.0	102	111	0	0	Alachi Hyacinth Uchenna	170612009	9895a206-66a9-41fd-a85b-cd8abc785e2a	2021-04-09T11:08:13		[]	submitted_via_web			1078
2021-04-07T12:14:04.346+01:00	2021-04-09T13:46:35.883+01:00	2021-04-07	OYIGA JULIET NNENNA	08166259798	Enugu	IGBOEZE NORTH	Community	IGOGORO	2021-04-09	6.9994072 7.4798397 371.90913192498226 4.72	6.9994072	7.4798397	371.90913192498226	4.72	0	2	0	0	OYIGA JULIET NNENNA	170631223	132ddc5d-ad30-4fca-a0d9-47c4e0bf3aa9	2021-04-09T12:51:57		[]	submitted_via_web			1079
2021-04-07T14:20:43.396+01:00	2021-04-09T13:48:16.331+01:00	2021-04-07	OYIGA JULIET NNENNA	08166259798	Enugu	IGBOEZE NORTH	Community	IGOGORO COMMUNITY	2021-04-09	7.014629 7.4908032 428.2659884654724 4.983	7.014629	7.4908032	428.2659884654724	4.983	0	1	0	0	OYIGA JULIET NNENNA	170631229	d4fc1e82-3d9d-45ad-b495-1c955a2b2eae	2021-04-09T12:51:58		[]	submitted_via_web			1080
2021-04-07T13:59:20.014+01:00	2021-04-12T22:09:17.985+01:00	2021-04-07	OYIGA JULIET NNENNA	08166259798	Enugu	IGBOEZE NORTH	Community	ORE IGOGORO-AGU MARKET	2021-04-12	7.029862 7.4988967 369.35525540405905 4.984	7.029862	7.4988967	369.35525540405905	4.984	0	5	0	0	OYIGA JULIET NNENNA	171229208	1140b6eb-8c55-4e85-8e40-9f0fc9a47518	2021-04-12T21:09:36		[]	submitted_via_web			1091
2021-04-12T12:39:08.934+01:00	2021-04-13T14:26:44.082+01:00	2021-04-12	Ossai Angela	07066830046	Enugu	IGBOEZE NORTH	Community	Ore Ulo Amachalla market	2021-04-13	6.9702239 7.521445 0.0 3237.0	6.9702239	7.521445	0.0	3237.0	41	65	0	0	Ossai Angela	171364217	2f101807-6da8-4cfa-a032-3919bcd7af6e	2021-04-13T13:26:49		[]	submitted_via_web			1094
2021-04-07T14:12:01.618+01:00	2021-04-13T20:01:04.479+01:00	2021-04-07	OYIGA JULIET NNENNA	08166259798	Enugu	IGBOEZE NORTH	Community	SANDAN MARKET IGOGORO (III)	2021-04-13	7.0184579 7.4932688 359.17640787926047 4.66	7.0184579	7.4932688	359.17640787926047	4.66	0	8	0	0	OYIGA JULIET NNENNA	171429317	56c0a0a2-7fae-4925-a8a0-e743cad65ada	2021-04-13T19:01:30		[]	submitted_via_web			1096
2021-04-12T13:34:59.912+01:00	2021-04-14T13:58:50.967+01:00	2021-04-12	Ossai Angela	07066830046	Enugu	IGBOEZE NORTH	School	Future Bright Victory School Umuose Amufie	2021-04-14	6.9537437 7.4836525 0.0 3766.0	6.9537437	7.4836525	0.0	3766.0	17	29	0	0	Ossai Angela	171578091	93074315-ca01-40e5-96f2-30fdd817ae9b	2021-04-14T13:37:18		[]	submitted_via_web			1098
2021-04-15T09:39:18.465+01:00	2021-04-15T11:34:12.316+01:00	2021-04-15	Ossai Angela	07066830046	Enugu	IGBOEZE NORTH	Community	Ore Olido	2021-04-15	6.9483813 7.4529666 0.0 2703.0	6.9483813	7.4529666	0.0	2703.0	41	33	0	0	Ossai Angela	171755331	14f8f1f2-0f4d-49e0-9831-1573c19f887a	2021-04-15T10:34:18		[]	submitted_via_web			1140
2021-05-01T12:14:51.770+01:00	2021-05-14T07:28:46.357+01:00	2021-05-01	Ossai peace A	08112346074	Enugu	IGBOEZE NORTH	Community	Umuogbu agu	2021-05-06	7.0700118 7.4208481 333.17535579042385 5.0	7.0700118	7.4208481	333.17535579042385	5.0	2	1	1	0	Ossai peace A	177735584	8df79ab1-0493-41c8-b36b-3f7714b358db	2021-05-14T06:29:46		[]	submitted_via_web			1142
2021-05-01T11:55:07.180+01:00	2021-05-14T07:26:36.586+01:00	2021-05-01	Ossai peace A	08112346074	Enugu	IGBOEZE NORTH	Community	Umuogbu agu	2021-05-04	7.0590266 7.4266735 333.34825114711504 4.3	7.0590266	7.4266735	333.34825114711504	4.3	1	3	1	0	Ossai peace A	177735484	082c4ff7-395c-4338-a422-a48754a850d2	2021-05-14T06:27:51		[]	submitted_via_web			1150
2021-04-16T13:06:27.612+01:00	2021-04-16T13:07:53.216+01:00	2021-04-16	Alachi Hyacinth U	07083655623	Enugu	IGBOEZE NORTH	School	Bright Future Nursery and Primary School Ette Centre.	2021-04-12	7.0993934 7.4366143 0.0 2400.0	7.0993934	7.4366143	0.0	2400.0	26	32	2	1	Alachi Hyacinth Uchenna	171963870	cc66f7cb-ec91-49a8-83a2-1d5c3e5822a5	2021-04-16T12:08:26		[]	submitted_via_web			1152
2021-04-16T13:08:00.286+01:00	2021-04-16T13:09:14.424+01:00	2021-04-16	Alachi Hyacinth U	07083655623	Enugu	IGBOEZE NORTH	School	Calvary Secondary School, Ette	2021-04-13	7.0993934 7.4366143 0.0 2400.0	7.0993934	7.4366143	0.0	2400.0	30	41	0	0	Alachi Hyacinth Uchenna	171964238	b0088cdb-e4cf-4f82-b032-d9a6ced26747	2021-04-16T12:09:47		[]	submitted_via_web			1153
2021-04-16T13:09:20.445+01:00	2021-04-16T13:10:47.495+01:00	2021-04-16	Alachi Hyacinth U	07083655623	Enugu	IGBOEZE NORTH	School	Calvary Nursery and Primary School Ette.	2021-04-14	7.0993934 7.4366143 0.0 2400.0	7.0993934	7.4366143	0.0	2400.0	29	31	3	1	Alachi Hyacinth Uchenna	171964531	15790a93-98c2-44d2-9458-0ab395f104df	2021-04-16T12:11:20		[]	submitted_via_web			1154
2021-04-16T13:10:56.806+01:00	2021-04-16T13:12:19.705+01:00	2021-04-16	Alachi Hyacinth U	07083655623	Enugu	IGBOEZE NORTH	School	Merle Acuff Nursery and Primary School.	2021-04-15	7.0993934 7.4366143 0.0 2400.0	7.0993934	7.4366143	0.0	2400.0	41	52	0	0	Alachi Hyacinth Uchenna	171964828	3edb230f-c72f-4f26-9bf1-a19ac79f80b8	2021-04-16T12:12:52		[]	submitted_via_web			1155
2021-04-12T12:03:31.404+01:00	2021-04-16T10:21:36.275+01:00	2021-04-12	Ossai Angela	07066830046	Enugu	IGBOEZE NORTH	Community	Okporo Omeh Market Inyi	2021-04-16	6.9791285 7.5486223 0.0 3459.0	6.9791285	7.5486223	0.0	3459.0	32	57	0	0	Ossai Angela	171981763	f3626df2-24bc-4111-9363-e5f79718f526	2021-04-16T13:34:47		[]	submitted_via_web			1163
2021-04-07T14:37:26.839+01:00	2021-04-14T18:37:23.199+01:00	2021-04-07	OYIGA JULIET NNENNA	08166259798	Enugu	IGBOEZE NORTH	Community	ORE AMUNA IGOGORO CENTRE	2021-04-14	7.0071365 7.484102 369.3494895513361 4.86	7.0071365	7.484102	369.3494895513361	4.86	5	1	0	0	OYIGA JULIET NNENNA	172048850	a46775bd-d05a-4f62-ac38-7cbc7a299c3c	2021-04-16T21:22:10		[]	submitted_via_web			1171
2021-04-07T14:49:30.205+01:00	2021-04-16T22:22:47.934+01:00	2021-04-07	OYIGA JULIET NNENNA	08166259798	Enugu	IGBOEZE NORTH	Community	NKWO-ULO MARKET IGOGORO	2021-04-15	6.990759 7.4724945 365.1069481271651 4.977	6.990759	7.4724945	365.1069481271651	4.977	2	1	0	0	OYIGA JULIET NNENNA	172048934	470e6469-7ec7-46f1-ab4b-31b5e16b7ff6	2021-04-16T21:23:06		[]	submitted_via_web			1172
2021-04-07T15:05:20.927+01:00	2021-04-16T22:23:35.986+01:00	2021-04-07	OYIGA JULIET NNENNA	08166259798	Enugu	IGBOEZE NORTH	Community	EKE OZZI MARKET, OGRUTE	2021-04-16	6.9800335 7.4555309 376.8786995101061 4.9	6.9800335	7.4555309	376.8786995101061	4.9	0	1	0	0	OYIGA JULIET NNENNA	172048985	5e93daab-d2e3-41f7-abcc-40f1be0d6349	2021-04-16T21:23:54		[]	submitted_via_web			1173
2021-04-19T09:33:44.074+01:00	2021-04-19T15:52:58.314+01:00	2021-04-19	Ossai Angela	07066830046	Enugu	IGBOEZE NORTH	School	Community Primary School Ugwu-Amufie	2021-04-19	6.9473958 7.5255485 0.0 3596.0	6.9473958	7.5255485	0.0	3596.0	57	71	3	2	Ossai Angela	172434701	e0b1a674-e6b0-42a6-89c8-bd5bacd57cc0	2021-04-19T14:53:04		[]	submitted_via_web			1253
2021-04-19T11:16:25.347+01:00	2021-04-20T19:33:50.813+01:00	2021-04-19	Ossai Angela	07066830046	Enugu	IGBOEZE NORTH	School	Infant Jesus Nursery and Primary School Amufie	2021-04-20	6.9537509 7.4836996 0.0 3762.0	6.9537509	7.4836996	0.0	3762.0	89	121	3	3	Ossai Angela	172691967	fad47aca-7b77-4918-9a17-36115f125d91	2021-04-20T18:33:58		[]	submitted_via_web			1264
2021-04-20T11:13:12.477+01:00	2021-04-20T13:23:29.272+01:00	2021-04-20	OYIGA JULIET NNENNA	08166259798	Enugu	IGBOEZE NORTH	School	MARANATHA NURSERY AND PRIMARY SCHOOL, NKPAMUTE-ULO	2021-04-20	6.986085 7.4589939 384.19927975100694 4.366	6.986085	7.4589939	384.19927975100694	4.366	30	40	0	0	OYIGA JULIET NNENNA	172706257	dd997158-f5b6-4e27-9f5d-e30c0d7917bd	2021-04-20T20:21:28		[]	submitted_via_web			1265
2021-04-20T11:30:59.346+01:00	2021-04-21T14:38:56.374+01:00	2021-04-20	OYIGA JULIET NNENNA	08166259798	Enugu	IGBOEZE NORTH	School	GOD'S OWN NURSERY AND PRIMARY SCHOOL, IGOGORO	2021-04-21	6.9911958 7.4728272 378.23386353786503 4.9	6.9911958	7.4728272	378.23386353786503	4.9	15	20	0	0	OYIGA JULIET NNENNA	172866155	47b90273-7fd0-4b55-bb4b-3c6292330765	2021-04-21T13:39:15		[]	submitted_via_web			1275
2021-04-22T08:59:26.523+01:00	2021-04-22T10:17:00.865+01:00	2021-04-22	Ossai Angela	07066830046	Enugu	IGBOEZE NORTH	School	Community Secondary School Amufie	2021-04-22	6.9537721 7.48367 0.0 3765.0	6.9537721	7.48367	0.0	3765.0	105	233	0	0	Ossai Angela	173041834	26e21310-6a09-46f5-898c-5511dad4e72c	2021-04-22T09:17:12		[]	submitted_via_web			1298
2021-04-20T11:50:34.671+01:00	2021-04-22T13:53:17.636+01:00	2021-04-20	OYIGA JULIET NNENNA	08166259798	Enugu	IGBOEZE NORTH	School	DIVINE PEACE ACADEMY, IGOGORO	2021-04-22	7.0022572 7.4840276 397.3166721866095 3.821	7.0022572	7.4840276	397.3166721866095	3.821	20	35	0	0	OYIGA JULIET NNENNA	173100074	721ffe16-8133-426a-8ed0-d04b70e5bb15	2021-04-22T12:53:53		[]	submitted_via_web			1302
2021-04-21T10:31:25.419+01:00	2021-04-23T10:54:45.739+01:00	2021-04-21	Ossai Angela	07066830046	Enugu	IGBOEZE NORTH	Community	Umuida road Ogrute	2021-04-23	6.9905681 7.4540864 0.0 3159.0	6.9905681	7.4540864	0.0	3159.0	21	37	0	0	Ossai Angela	173266204	c078e99b-c9bd-4d2f-8c74-21b4379d1991	2021-04-23T09:55:35		[]	submitted_via_web			1329
2021-04-20T12:18:57.617+01:00	2021-04-23T15:19:49.863+01:00	2021-04-20	OYIGA JULIET NNENNA	08166259798	Enugu	IGBOEZE NORTH	School	HOLY FAMILY NURSERY AND PRIMARY SCHOOL, IMUFU	2021-04-23	6.9972876 7.4489996 325.1761776246111 4.966	6.9972876	7.4489996	325.1761776246111	4.966	20	15	0	0	OYIGA JULIET NNENNA	173321147	bac676de-ef0e-4c19-bf4d-8f58ebbefb0a	2021-04-23T14:20:14		[]	submitted_via_web			1332
2021-04-24T15:45:27.239+01:00	2021-04-24T15:47:32.833+01:00	2021-04-24	Alachi Hyacinth U	07083655623	Enugu	IGBOEZE NORTH	School	Good luck Secondary school, Ayish Ette.	2021-04-19	6.9738716 7.4639992 0.0 300.0	6.9738716	7.4639992	0.0	300.0	61	73	0	0	Alachi Hyacinth Uchenna	173507510	58184d3e-4fc2-47aa-b3a2-83d4f2944e66	2021-04-24T14:47:36		[]	submitted_via_web			1359
2021-04-24T15:47:40.080+01:00	2021-04-24T15:48:57.059+01:00	2021-04-24	Alachi Hyacinth U	07083655623	Enugu	IGBOEZE NORTH	Community	Ayish Ette community	2021-04-20	6.9749087 7.4616322 0.0 1899.999	6.9749087	7.4616322	0.0	1899.999	35	41	2	0	Alachi Hyacinth Uchenna	173507800	af749203-7a8a-47fc-ae0e-d00aa0a30952	2021-04-24T14:48:59		[]	submitted_via_web			1360
2021-04-24T15:57:51.706+01:00	2021-04-24T15:59:58.056+01:00	2021-04-24	Alachi Hyacinth U	07083655623	Enugu	IGBOEZE NORTH	School	Migrant Farmers Children School, Umuopu.	2021-04-21	6.971744 7.4721153 0.0 3000.0	6.971744	7.4721153	0.0	3000.0	16	18	2	1	Alachi Hyacinth Uchenna	173509369	f76a9fb6-67f0-4f78-9272-f875d052d8da	2021-04-24T15:00:01		[]	submitted_via_web			1361
2021-04-24T16:00:08.834+01:00	2021-04-24T16:04:22.980+01:00	2021-04-24	Alachi Hyacinth U	07083655623	Enugu	IGBOEZE NORTH	Community	Onodaba Community Ette.	2021-04-22	6.9738716 7.4639992 0.0 300.0	6.9738716	7.4639992	0.0	300.0	11	13	1	1	Alachi Hyacinth Uchenna	173510022	6bf00f1f-a2dd-4d83-98d4-79299a0567e1	2021-04-24T15:04:26		[]	submitted_via_web			1362
2021-04-24T16:04:30.922+01:00	2021-04-24T16:06:46.917+01:00	2021-04-24	Alachi Hyacinth U	07083655623	Enugu	IGBOEZE NORTH	School	Community Secondary school Ette.	2021-04-23	6.9708138 7.467719 0.0 300.0	6.9708138	7.467719	0.0	300.0	39	47	0	0	Alachi Hyacinth Uchenna	173510270	af59830d-5e20-4bab-a5d1-29cf254322f0	2021-04-24T15:06:51		[]	submitted_via_web			1363
2021-04-27T09:39:51.070+01:00	2021-04-27T14:43:07.814+01:00	2021-04-27	Ossai Angela	07066830046	Enugu	IGBOEZE NORTH	Community	Ore Amufie	2021-04-27	6.9548018 7.4692001 0.0 3174.0	6.9548018	7.4692001	0.0	3174.0	58	81	0	0	Ossai Angela	174204575	90946084-f5bc-4f38-9315-a640a053265c	2021-04-27T13:44:03		[]	submitted_via_web			1407
2021-04-28T07:45:39.586+01:00	2021-04-28T12:58:45.192+01:00	2021-04-28	Ossai Angela	07066830046	Enugu	IGBOEZE NORTH	Community	Umuopueke	2021-04-28	6.9547196 7.4686974 0.0 3169.0	6.9547196	7.4686974	0.0	3169.0	17	31	0	0	Ossai Angela	174482592	b9ac05d3-a2f4-4b8c-ac30-bcd5251a7297	2021-04-28T11:59:52		[]	submitted_via_web			1414
2021-04-28T10:00:26.470+01:00	2021-04-28T12:55:29.008+01:00	2021-04-28	Ossai Angela	07066830046	Enugu	IGBOEZE NORTH	Community	Aguata-Olido	2021-04-28	6.9538215 7.4612845 0.0 3350.0	6.9538215	7.4612845	0.0	3350.0	28	25	0	0	Ossai Angela	174482603	5b1eae3c-9917-4660-aa23-7c5119e0b9fc	2021-04-28T11:59:53		[]	submitted_via_web			1415
2021-05-01T13:20:10.421+01:00	2021-05-14T07:35:01.476+01:00	2021-05-01	Ossai peace A	08112346074	Enugu	IGBOEZE NORTH	Community	Umuogbu agu	2021-05-14	7.0560411 7.4225873 347.01506379090785 4.933	7.0560411	7.4225873	347.01506379090785	4.933	0	3	0	1	Ossai peace A	177735997	c79f5faa-bdc3-4f48-9fe9-8ca27a1f0143	2021-05-14T06:36:50		[]	submitted_via_web			1489
2021-05-01T13:28:05.582+01:00	2021-05-17T21:35:19.947+01:00	2021-05-01	Ossai peace A	08112346074	Enugu	IGBOEZE NORTH	Community	Umuogbu olu	2021-05-17	7.0446195 7.4197645 367.2113890767192 4.82	7.0446195	7.4197645	367.2113890767192	4.82	2	1	1	0	Ossai peace A	178242980	6645bc6d-ca83-4f99-b459-412d4ec10230	2021-05-17T20:35:23		[]	submitted_via_web			1566
2021-05-01T13:45:13.090+01:00	2021-05-17T21:43:58.633+01:00	2021-05-01	Ossai peace A	08112346074	Enugu	IGBOEZE NORTH	Community	Umuogbu apetani	2021-05-17	7.0648935 7.4306703 371.3038636943676 4.9	7.0648935	7.4306703	371.3038636943676	4.9	3	2	1	0	Ossai peace A	178243759	ad356602-0c0b-419d-b595-e5a60a889ce7	2021-05-17T20:44:02		[]	submitted_via_web			1567
2021-05-01T14:37:59.933+01:00	2021-05-17T21:48:34.459+01:00	2021-05-01	Ossai peace A	08112346074	Enugu	IGBOEZE NORTH	Community	Umuogbu	2021-05-17	7.0566168 7.4289025 352.97927569991685 5.0	7.0566168	7.4289025	352.97927569991685	5.0	1	0	1	0	Ossai peace A	178244169	49f69606-11d5-46ab-a246-0093f5655863	2021-05-17T20:48:38		[]	submitted_via_web			1568
2021-02-19T12:43:51.833+01:00	2021-02-19T12:46:04.057+01:00	2021-02-19	Ezema Christiana Onyinyechi	08050294348	Enugu	IGBOEZE SOUTH	School	Emmanuel Anglican Nursery and Primary School, Nkalagu Obukpa.	2021-02-19	6.948606 7.3322467 0.0 3000.0	6.948606	7.3322467	0.0	3000.0	55	61	22	31	Ezema Christiana Onyinyechi	159624804	015d4860-b182-437e-ad6e-8de27f671faf	2021-02-19T11:46:13		[]	submitted_via_web			23
2021-02-19T08:19:47.667+01:00	2021-02-19T08:22:19.973+01:00	2021-02-19	Ugwuoke Nnamdi	09037854929	Enugu	IGBOEZE SOUTH	School	Community Primary School Ovoko Ajuona	2021-02-18	6.8849642 7.4495491 393.21056084881974 4.65	6.8849642	7.4495491	393.21056084881974	4.65	226	174	14	6	Nnamdi Ugwuoke	160776645	32196d07-3429-418e-af51-8c8786dc6988	2021-02-24T13:34:30		[]	submitted_via_web			28
2021-02-10T19:29:16.912+01:00	2021-02-10T19:32:08.441+01:00	2021-02-10	Ossai peace A	08112346074	Enugu	IGBOEZE SOUTH	School	Community primary school aguogbara	2021-02-10	6.9172129 7.3981708 348.7622119197797 4.16	6.9172129	7.3981708	348.7622119197797	4.16	25	35	5	4	Ossai peace A	157752535	be68b44a-9c66-4e32-9555-72e90a6a2f6b	2021-02-10T18:32:17		[]	submitted_via_web			58
2021-03-31T13:34:15.149+01:00	2021-03-31T13:38:45.696+01:00	2021-03-31	Ezema Christiana Onyinyechi	08050294348	Enugu	IGBOEZE SOUTH	Community	Eke market, Itchi	2021-03-31	6.9724186 7.3579891 368.1089310507569 15.0	6.9724186	7.3579891	368.1089310507569	15.0	10	20	0	0	Ezema Christiana Onyinyechi	168886666	67781708-c089-4b8a-8b47-768899bc02a6	2021-03-31T13:57:45		[]	submitted_via_web			60
2021-03-14T17:25:48.655+01:00	2021-03-14T18:32:03.211+01:00	2021-03-14	Eze Adaeze	07065996966	Enugu	IGBOEZE SOUTH	Community	Osisi Ekoyi Iheaka	2021-03-14	6.9085343 7.456483 404.40016416793065 4.787	6.9085343	7.456483	404.40016416793065	4.787	133	206	0	0	Eze Adaeze	165311943	32db660e-76ac-48da-999a-c9da096d57ef	2021-03-16T08:57:36		[]	submitted_via_web			70
2021-03-14T18:33:11.460+01:00	2021-03-14T18:42:24.852+01:00	2021-03-14	Eze Adaeze	07065996966	Enugu	IGBOEZE SOUTH	Community	St peter's parish Ekoyi Iheaka	2021-03-14	6.9121322 7.4533252 422.0344292020715 4.4	6.9121322	7.4533252	422.0344292020715	4.4	233	367	7	16	Eze Adaeze	165311946	0f9e9a82-3af8-4927-996d-b7270098f01c	2021-03-16T08:57:37		[]	submitted_via_web			71
2021-03-16T09:37:43.716+01:00	2021-03-16T09:41:17.908+01:00	2021-03-16	Eze Adaeze	07065996966	Enugu	IGBOEZE SOUTH	School	Flourish Academy ufuezike likke iheaka	2021-03-16	6.8958141 7.4721153 487.56 2000.0	6.8958141	7.4721153	487.56	2000.0	15	25	0	0	Eze Adaeze	165311948	653f06fc-3e77-43f6-8420-528ae77d6141	2021-03-16T08:57:37		[]	submitted_via_web			72
2021-02-10T10:38:44.307+01:00	2021-02-10T10:40:50.248+01:00	2021-02-10	Ezema Christiana Onyinyechi	08050294348	Enugu	IGBOEZE SOUTH	School	Mater dei Comprehensive College, Unadu.	2021-02-10	7.0127222 7.3591316 292.39955088046304 15.0	7.0127222	7.3591316	292.39955088046304	15.0	15	10	3	5	Ezema Christiana Onyinyechi	157602091	e46234f1-8785-48bf-8ddf-68860e85b7ec	2021-02-10T09:42:13		[]	submitted_via_web			73
2021-02-19T07:40:22.997+01:00	2021-02-19T07:42:51.156+01:00	2021-02-19	Ugwuoke Nnamdi	09037854929	Enugu	IGBOEZE SOUTH	School	Community Primary School Ovoko Iheaka	2021-02-17	6.8893376 7.460778 411.78503564673434 3.9	6.8893376	7.460778	411.78503564673434	3.9	189	144	9	8	Nnamdi Ugwuoke	159577021	0abf2fcf-067f-4cd6-bca9-dde79a8e107c	2021-02-19T06:44:03		[]	submitted_via_web			78
2021-03-09T08:50:12.610+01:00	2021-03-09T09:49:27.396+01:00	2021-03-09	Ossai peace A	08112346074	Enugu	IGBOEZE SOUTH	School	Bethesda nursery and primary school ibagwa - aka	2021-03-09	6.9125533 7.3969 334.460774810666 4.4	6.9125533	7.3969	334.460774810666	4.4	40	55	2	8	Ossai peace A	163615765	a2bc957d-d9c8-4887-b055-f8c40cad68ea	2021-03-09T08:49:31		[]	submitted_via_web			119
2021-02-19T07:31:45.567+01:00	2021-02-19T07:34:51.456+01:00	2021-02-19	Ugwuoke Nnamdi	09037854929	Enugu	IGBOEZE SOUTH	School	Ovoko Boys Secondary School.	2021-02-16	6.8851328 7.4583839 416.2567791061559 4.1	6.8851328	7.4583839	416.2567791061559	4.1	549	4	9	0	Nnamdi Ugwuoke	159575759	97cf2ff7-013b-46e3-be25-88555261e676	2021-02-19T06:35:02		[]	submitted_via_web			120
2021-02-19T07:35:11.292+01:00	2021-02-19T07:38:18.105+01:00	2021-02-19	Ugwuoke Nnamdi	09037854929	Enugu	IGBOEZE SOUTH	School	Community Primary School Ovoko Ulunya	2021-02-17	6.8858583 7.4585983 401.5025790026871 4.27	6.8858583	7.4585983	401.5025790026871	4.27	216	73	18	7	Nnamdi Ugwuoke	159576157	4bf9d662-1dd8-418d-84d3-db0b1071837b	2021-02-19T06:38:29		[]	submitted_via_web			122
2021-03-07T10:50:32.452+01:00	2021-03-14T15:17:22.009+01:00	2021-03-07	Ezema Christiana Onyinyechi	08050294348	Enugu	IGBOEZE SOUTH	Community	Holyghost station Catholic Church Itchi-Ohe.	2021-03-14	6.9630458 7.3482132 384.24811983945494 4.247	6.9630458	7.3482132	384.24811983945494	4.247	40	66	2	4	Ezema Christiana Onyinyechi	164895999	06a59dc2-9e66-4855-b1a3-1d2a6d654cc1	2021-03-14T14:17:40		[]	submitted_via_web			129
2021-03-16T07:51:10.534+01:00	2021-03-16T09:58:16.925+01:00	2021-03-16	Ossai peace A	08112346074	Enugu	IGBOEZE SOUTH	School	St Andrew secondary school ibagwa-aka	2021-03-16	6.9264967 7.39937 310.362735451862 3.9	6.9264967	7.39937	310.362735451862	3.9	38	54	0	0	Ossai peace A	165312054	984ebf0d-336c-4395-9613-92763df7b885	2021-03-16T08:58:31		[]	submitted_via_web			132
2021-02-25T13:55:00.913+01:00	2021-02-25T14:00:05.830+01:00	2021-02-25	Ezema Christiana Onyinyechi	08050294348	Enugu	IGBOEZE SOUTH	School	St. Joseph Secondary School, Itchi..	2021-02-25	6.9569284 7.3429983 363.3549095930257 4.99	6.9569284	7.3429983	363.3549095930257	4.99	100	110	20	32	Ezema Christiana Onyinyechi	161061795	353c4b66-2443-4afb-be7d-6ebb2dd721a9	2021-02-25T13:00:10		[]	submitted_via_web			136
2021-02-15T12:35:27.920+01:00	2021-02-15T12:37:52.020+01:00	2021-02-15	Ezema Christiana Onyinyechi	08050294348	Enugu	IGBOEZE SOUTH	School	Community primary school 2, Alor- agu.	2021-02-15	7.0218911 7.3997804 0.0 2200.0	7.0218911	7.3997804	0.0	2200.0	50	60	12	13	Ezema Christiana Onyinyechi	158643299	d5f10be5-bb72-4a7b-aa39-954ace2f900a	2021-02-15T11:37:57		[]	submitted_via_web			141
2021-02-08T11:12:57.814+01:00	2021-02-08T11:18:08.466+01:00	2021-02-08	Ezema Christiana Onyinyechi	08050294348	Enugu	IGBOEZE SOUTH	School	Emmanuel Anglican Nursery and primary School, Unadu	2021-02-08	7.0021039 7.3430476 0.0 3200.0	7.0021039	7.3430476	0.0	3200.0	24	17	13	10	Ezema Christiana onyinyechi	157107081	f5ef925b-4b7f-4d89-834a-6aa696240c0f	2021-02-08T10:18:13		[]	submitted_via_web			147
2021-02-08T10:49:28.010+01:00	2021-02-08T10:52:05.394+01:00	2021-02-08	Eze Adaeze	07065996966	Enugu	IGBOEZE SOUTH	School	Queen of the rosary nursery school likke iheaka	2021-02-08	6.8996415 7.4661849 438.4 4.75	6.8996415	7.4661849	438.4	4.75	32	44	1	3	Eze Adaeze	157128647	67f2c622-8d2e-438b-b26a-4d173c4a7b63	2021-02-08T11:18:21		[]	submitted_via_web			149
2021-02-08T12:01:46.277+01:00	2021-02-08T12:08:51.888+01:00	2021-02-08	Eze Adaeze	07065996966	Enugu	IGBOEZE SOUTH	School	Modern ideal nursery and primary school nkuruede Akutara iheaka	2021-02-08	6.8921464 7.455916 374.2 5.09	6.8921464	7.455916	374.2	5.09	111	111	22	10	Eze Adaeze	157128661	6ddf3054-c3d3-4d87-8639-c0eca3c38a5e	2021-02-08T11:18:24		[]	submitted_via_web			150
2021-02-08T12:12:26.455+01:00	2021-02-08T12:16:11.525+01:00	2021-02-08	Eze Adaeze	07065996966	Enugu	IGBOEZE SOUTH	School	Divine light academy nursery and primary school npurueze akutara iheaka	2021-02-08	6.8963839 7.4531043 394.2 5.0	6.8963839	7.4531043	394.2	5.0	33	33	2	3	Eze Adaeze	157128671	065f42a1-1d6a-4a50-9b3f-5af55a67c560	2021-02-08T11:18:25		[]	submitted_via_web			151
2021-02-08T12:29:17.547+01:00	2021-02-08T12:34:06.544+01:00	2021-02-08	Ezema Christiana Onyinyechi	08050294348	Enugu	IGBOEZE SOUTH	School	Community primary School 1, Unadu.	2021-02-08	7.0109827 7.3589176 312.10704108501557 3.9	7.0109827	7.3589176	312.10704108501557	3.9	60	27	20	11	Ezema Christiana Onyinyechi	157133212	bc3c471d-2534-4025-8b00-f3afce5eacc5	2021-02-08T11:34:53		[]	submitted_via_web			153
2021-02-08T12:55:49.647+01:00	2021-02-08T13:00:33.135+01:00	2021-02-08	Eze Adaeze	07065996966	Enugu	IGBOEZE SOUTH	School	Fastrack international school uwani ikolo akutara iheaka	2021-02-08	6.8985605 7.4532535 404.6 7.476	6.8985605	7.4532535	404.6	7.476	126	105	10	10	Eze Adaeze	157161759	45d9a687-edbb-4496-8fa7-125667a73056	2021-02-08T13:03:23		[]	submitted_via_web			156
2021-02-08T14:02:05.968+01:00	2021-02-08T14:44:29.769+01:00	2021-02-08	Eze Adaeze	07065996966	Enugu	IGBOEZE SOUTH	School	Onward nursery and primary omugba likke iheaka	2021-02-08	6.8959401 7.476653 422.2 4.483	6.8959401	7.476653	422.2	4.483	59	67	0	0	Eze Adaeze	157175900	d8246ea8-6636-4fee-8817-418c436e049f	2021-02-08T13:45:52		[]	submitted_via_web			160
2021-02-09T08:37:34.671+01:00	2021-02-09T08:41:14.248+01:00	2021-02-09	Ugwuoke Nnamdi	09037854929	Enugu	IGBOEZE SOUTH	School	ST. Raphael Nursery and Primary School Ovoko.	2021-02-09	6.8814145 7.4557984 406.8487975452845 4.44	6.8814145	7.4557984	406.8487975452845	4.44	72	64	0	0	Ugwuoke Nnamdi	157318791	85b8788a-6c42-45b8-bbe3-817a4754da1b	2021-02-09T07:41:18		[]	submitted_via_web			181
2021-02-09T11:20:10.569+01:00	2021-02-09T11:23:43.725+01:00	2021-02-09	Ezema Christiana Onyinyechi	08050294348	Enugu	IGBOEZE SOUTH	School	Community primary school 2, Unadu.	2021-02-09	7.012338 7.3576366 331.5245271965318 15.0	7.012338	7.3576366	331.5245271965318	15.0	80	85	25	16	Ezema Christiana Onyinyechi	157359868	babffb0f-19cc-4c13-8db3-e81992c88584	2021-02-09T10:26:07		[]	submitted_via_web			182
2021-02-09T10:40:24.865+01:00	2021-02-09T10:46:18.105+01:00	2021-02-09	Eze Adaeze	07065996966	Enugu	IGBOEZE SOUTH	School	Our lady of perpetual help Anwama ugo iheaka	2021-02-09	6.9031624 7.4692174 449.0 4.9	6.9031624	7.4692174	449.0	4.9	16	26	0	0	Eze Adaeze	157364605	1722574f-ada0-4591-b49e-bf44f290df2a	2021-02-09T10:39:33		[]	submitted_via_web			183
2021-02-09T11:30:08.702+01:00	2021-02-09T11:33:04.173+01:00	2021-02-09	Ezema Christiana Onyinyechi	08050294348	Enugu	IGBOEZE SOUTH	School	Community Secondary School, Unadu.	2021-02-09	7.0156306 7.3634608 282.30080496894135 15.0	7.0156306	7.3634608	282.30080496894135	15.0	55	60	25	10	Ezema Christiana Onyinyechi	157431433	e2cc56a6-eb65-464c-b1b7-fc244405a4c7	2021-02-09T14:06:36		[]	submitted_via_web			188
2021-02-10T09:25:48.067+01:00	2021-02-10T09:30:27.810+01:00	2021-02-10	Ugwuoke Nnamdi	09037854929	Enugu	IGBOEZE SOUTH	School	Central School Ovoko	2021-02-10	6.8914697 7.4447494 389.0155283961886 4.783	6.8914697	7.4447494	389.0155283961886	4.783	104	122	5	0	Nnamdi Ugwuoke	157586837	8b9280e7-565e-4ca6-8cd3-747008a0b001	2021-02-10T08:38:04		[]	submitted_via_web			196
2021-02-10T10:35:18.773+01:00	2021-02-10T10:38:36.947+01:00	2021-02-10	Ezema Christiana Onyinyechi	08050294348	Enugu	IGBOEZE SOUTH	School	St. Joseph Nursery and Primary School, Unadu.	2021-02-10	7.0125368 7.3592452 287.60151177023306 15.0	7.0125368	7.3592452	287.60151177023306	15.0	45	68	27	29	Ezema Christiana Onyinyechi	157602077	553ccc81-ac48-4ab0-aeab-88b76c91b93c	2021-02-10T09:42:10		[]	submitted_via_web			204
2021-02-11T08:55:57.869+01:00	2021-02-11T09:01:47.060+01:00	2021-02-11	Ossai peace A	08112346074	Enugu	IGBOEZE SOUTH	School	Community primary school aguogbara	2021-02-11	6.9161542 7.3956202 349.4829785772347 4.74	6.9161542	7.3956202	349.4829785772347	4.74	35	40	8	12	Ossai peace A	157839231	7aa92942-0388-4bae-bb2f-72cba6bbd1a2	2021-02-11T08:02:35		[]	submitted_via_web			220
2021-02-09T11:35:59.684+01:00	2021-02-09T11:40:26.168+01:00	2021-02-09	Eze Adaeze	07065996966	Enugu	IGBOEZE SOUTH	School	El- shhaddi academy secondary likke iheaka	2021-02-09	6.888522 7.479774 412.9 4.866	6.888522	7.479774	412.9	4.866	93	65	0	0	Eze Adaeze	157886915	7d7a33ea-792a-4953-a79a-51e84479a2a6	2021-02-11T10:58:01		[]	submitted_via_web			222
2021-02-10T11:03:46.053+01:00	2021-02-11T11:56:15.593+01:00	2021-02-10	Eze Adaeze	07065996966	Enugu	IGBOEZE SOUTH	School	Favour international academy amegu- uwelu iheaka	2021-02-10	6.9056792 7.4654082 446.1 4.576	6.9056792	7.4654082	446.1	4.576	35	36	2	0	Eze Adaeze	157886917	f16f902f-2a65-4c01-ac77-57f17fe41c54	2021-02-11T10:58:01		[]	submitted_via_web			223
2021-02-10T12:13:12.074+01:00	2021-02-10T12:18:04.051+01:00	2021-02-10	Eze Adaeze	07065996966	Enugu	IGBOEZE SOUTH	School	Holy family nursery and primary Ekoyi iheaka	2021-02-10	6.921088 7.4566659 283.2 5.452	6.921088	7.4566659	283.2	5.452	140	163	0	0	Eze Adaeze	157886918	caa86a70-04bd-4010-9c8c-d403bc158b71	2021-02-11T10:58:02		[]	submitted_via_web			224
2021-02-10T13:04:10.822+01:00	2021-02-10T13:13:01.540+01:00	2021-02-10	Eze Adaeze	07065996966	Enugu	IGBOEZE SOUTH	School	St Mary's unique nursery and primary school Amaokpu uhunowerre	2021-02-10	6.9215624 7.4341259 245.3 4.975	6.9215624	7.4341259	245.3	4.975	48	66	0	1	Eze Adaeze	157886920	62d3470a-4c86-42a7-a481-a5afc0a25656	2021-02-11T10:58:02		[]	submitted_via_web			225
2021-02-11T08:56:16.100+01:00	2021-02-11T15:08:57.392+01:00	2021-02-11	Ugwuoke Nnamdi	09037854929	Enugu	IGBOEZE SOUTH	School	CPS Ovoko Ulo	2021-02-11	6.8713667 7.44409 -10.638739795204536 5.0	6.8713667	7.44409	-10.638739795204536	5.0	76	68	0	2	Nnamdi Ugwuoke	157953060	f3a3d4e3-3a85-46b6-bf04-5315232bf8e5	2021-02-11T14:10:42		[]	submitted_via_web			228
2021-02-11T15:11:28.042+01:00	2021-02-11T15:13:20.315+01:00	2021-02-11	Ugwuoke Nnamdi	09037854929	Enugu	IGBOEZE SOUTH	Community	Ovoko Ulunya	2021-02-11	6.9841261 7.4536448 390.39402639346497 4.916	6.9841261	7.4536448	390.39402639346497	4.916	16	5	1	0	Nnamdi Ugwuoke	157953715	f9eef579-7022-43fb-9150-02911d085ffe	2021-02-11T14:13:25		[]	submitted_via_web			229
2021-02-15T11:44:45.056+01:00	2021-02-15T11:48:07.090+01:00	2021-02-15	Ezema Christiana Onyinyechi	08050294348	Enugu	IGBOEZE SOUTH	School	Community primary school 1, Alor-agu	2021-02-15	6.867505 7.3897523 0.0 3467.0	6.867505	7.3897523	0.0	3467.0	33	28	11	14	Ezema Christiana Onyinyechi	158626899	5246b5c7-7fda-4b45-be76-8d6b701b2212	2021-02-15T10:48:13		[]	submitted_via_web			250
2021-02-11T13:14:24.639+01:00	2021-02-11T16:37:19.715+01:00	2021-02-11	Eze Adaeze	07065996966	Enugu	IGBOEZE SOUTH	School	Saint Mary's entrepreneurship college Amogbo ulo Uhunowerre	2021-02-11	6.9195078 7.4269568 373.8 4.801	6.9195078	7.4269568	373.8	4.801	105	216	0	2	Eze Adaeze	158748527	12c60ddc-3016-44bb-baf3-479adec03470	2021-02-15T17:36:40		[]	submitted_via_web			277
2021-02-12T11:10:38.295+01:00	2021-02-12T15:02:19.116+01:00	2021-02-12	Eze Adaeze	07065996966	Enugu	IGBOEZE SOUTH	School	St. Patrick nursery and primary school Ngwuani Iheakpu- Awka	2021-02-12	6.916393 7.416674 483.9554641362359 4.619	6.916393	7.416674	483.9554641362359	4.619	195	208	1	1	Eze Adaeze	158748531	2bf81435-758b-4657-9aac-09bdd26b930f	2021-02-15T17:36:41		[]	submitted_via_web			278
2021-02-12T11:19:48.822+01:00	2021-02-12T15:00:15.731+01:00	2021-02-12	Eze Adaeze	07065996966	Enugu	IGBOEZE SOUTH	School	Ascension catholic secondary school ngwuani Iheakpu-Awka	2021-02-12	6.916046 7.4169615 483.8422127197595 4.85	6.916046	7.4169615	483.8422127197595	4.85	110	237	1	0	Eze Adaeze	158748533	1be7f284-475c-4956-84b6-834c1d8e56ae	2021-02-15T17:36:41		[]	submitted_via_web			279
2021-02-12T12:24:40.779+01:00	2021-02-12T12:26:29.264+01:00	2021-02-12	Eze Adaeze	07065996966	Enugu	IGBOEZE SOUTH	School	Community secondary school unhunowerre	2021-02-12	6.924973 7.4278379 484.66081431136325 4.894	6.924973	7.4278379	484.66081431136325	4.894	98	150	0	0	Eze Adaeze	158748536	0d391256-81b9-4211-bfa5-8e58f416e81b	2021-02-15T17:36:41		[]	submitted_via_web			280
2021-02-12T13:26:54.365+01:00	2021-02-12T15:00:57.075+01:00	2021-02-12	Eze Adaeze	07065996966	Enugu	IGBOEZE SOUTH	School	All saint nursery and primary school Amaekwuru uhunowerre	2021-02-12	6.9240561 7.4256239 486.0802264531722 4.816	6.9240561	7.4256239	486.0802264531722	4.816	67	55	0	0	Eze Adaeze	158748541	4caa52e3-9350-49b5-9672-f577c39b826b	2021-02-15T17:36:42		[]	submitted_via_web			281
2021-02-16T08:36:29.576+01:00	2021-02-16T08:39:05.184+01:00	2021-02-16	Ugwuoke Nnamdi	09037854929	Enugu	IGBOEZE SOUTH	School	Daniel Felicia Nursery and Primary School Ovoko	2021-02-15	6.8872312 7.4483834 386.23006633418066 4.875	6.8872312	7.4483834	386.23006633418066	4.875	72	73	0	0	Nnamdi Ugwuoke	158832619	0cd23a33-60f7-41b7-a0e5-b29a3f3d2ae9	2021-02-16T07:39:19		[]	submitted_via_web			297
2021-02-16T10:30:37.156+01:00	2021-02-16T10:34:28.416+01:00	2021-02-16	Ezema Christiana Onyinyechi	08050294348	Enugu	IGBOEZE SOUTH	School	Boys Secondary School, Ibagwa-aka.	2021-02-16	6.9084365 7.3882949 0.0 4400.0	6.9084365	7.3882949	0.0	4400.0	126	0	16	0	Ezema Christiana Onyinyechi	158857166	e0e7135d-d01b-460f-9426-c601a8553612	2021-02-16T09:34:36		[]	submitted_via_web			305
2021-02-16T11:07:41.116+01:00	2021-02-16T11:14:32.844+01:00	2021-02-16	Ossai peace A	08112346074	Enugu	IGBOEZE SOUTH	School	Central school ibagwa-aka	2021-02-16	6.9255039 7.39813 347.39168617865437 4.6	6.9255039	7.39813	347.39168617865437	4.6	40	30	24	18	Ossai peace A	158873988	6fdabf21-b747-44d8-9b43-fdf33c0081a7	2021-02-16T10:33:20		[]	submitted_via_web			306
2021-02-17T09:48:11.050+01:00	2021-02-17T09:52:47.235+01:00	2021-02-17	Ossai peace A	08112346074	Enugu	IGBOEZE SOUTH	School	St Mary's nursery and primary school ibagwa-aka	2021-02-17	6.9211591 7.3997779 350.57087383672695 4.82	6.9211591	7.3997779	350.57087383672695	4.82	80	125	21	25	Ossai peace A	159092456	812d2051-5ba1-42ff-b9bc-527604350365	2021-02-17T08:53:00		[]	submitted_via_web			334
2021-02-17T10:35:12.260+01:00	2021-02-17T10:38:04.680+01:00	2021-02-17	Ezema Christiana Onyinyechi	08050294348	Enugu	IGBOEZE SOUTH	School	Community Secondary School, Alor-agu.	2021-02-17	7.0100385 7.3806548 338.24360365858274 3.9	7.0100385	7.3806548	338.24360365858274	3.9	68	77	24	14	Ezema Christiana Onyinyechi	159103354	451ee103-81e6-4ce8-94ef-a932a8fd3992	2021-02-17T09:38:21		[]	submitted_via_web			336
2021-02-17T11:14:14.050+01:00	2021-02-17T11:15:46.585+01:00	2021-02-17	Ezema Christiana Onyinyechi	08050294348	Enugu	IGBOEZE SOUTH	School	Wisdom Academy, Alor-agu.	2021-02-17	7.0243583 7.3926983 389.2141144284118 3.9	7.0243583	7.3926983	389.2141144284118	3.9	13	8	2	3	Ezema Christiana Onyinyechi	159113566	f1c7f525-6e30-4863-9c39-6470bac9c157	2021-02-17T10:16:05		[]	submitted_via_web			339
2021-02-17T11:21:40.808+01:00	2021-02-17T11:23:40.516+01:00	2021-02-17	Ezema Christiana Onyinyechi	08050294348	Enugu	IGBOEZE SOUTH	School	St. James Anglican Nursery and Primary School, Alor-agu.	2021-02-17	7.0223296 7.3947456 361.3621878241795 3.9	7.0223296	7.3947456	361.3621878241795	3.9	49	68	10	16	Ezema Christiana Onyinyechi	159118944	bb9be646-1145-4a89-a548-867d46f455c2	2021-02-17T10:35:59		[]	submitted_via_web			342
2021-02-18T11:36:12.892+01:00	2021-02-18T11:38:40.727+01:00	2021-02-18	Ossai peace A	08112346074	Enugu	IGBOEZE SOUTH	School	Community primary school ibagwa-aka	2021-02-18	6.9149144 7.4028021 368.6641370785768 3.9	6.9149144	7.4028021	368.6641370785768	3.9	55	60	8	12	Ossai peace A	159383216	8dd1aac6-c0a8-4dc6-9745-e14bd61d5fa1	2021-02-18T10:38:55		[]	submitted_via_web			358
2021-02-16T10:37:10.438+01:00	2021-02-18T11:34:07.426+01:00	2021-02-16	Eze Adaeze	07065996966	Enugu	IGBOEZE SOUTH	School	Modern nursery and primary school Ezzi Iheakpu- Awka	2021-02-16	6.9025784 7.427006 372.54361547740615 4.933	6.9025784	7.427006	372.54361547740615	4.933	94	116	2	0	Eze Adaeze	159384113	09c0a03c-6098-4974-a508-281e270a57d9	2021-02-18T10:41:53		[]	submitted_via_web			359
2021-02-18T10:13:53.029+01:00	2021-02-18T10:20:18.759+01:00	2021-02-18	Eze Adaeze	07065996966	Enugu	IGBOEZE SOUTH	School	Iheaka Girls Secondary School, Likke Iheaka	2021-02-18	6.9024696 7.4739771 467.1424585190543 4.722	6.9024696	7.4739771	467.1424585190543	4.722	2	950	0	0	Eze Adaeze	159384122	f6da7982-0520-4597-b078-eb8608360b20	2021-02-18T10:41:54		[]	submitted_via_web			360
2021-02-16T11:38:09.617+01:00	2021-02-18T12:33:56.413+01:00	2021-02-16	Eze Adaeze	07065996966	Enugu	IGBOEZE SOUTH	School	Saint Christopher nursery and primary school, Ezzi Iheakpu - Akwa.	2021-02-16	6.9019887 7.4280785 368.0766576429492 4.875	6.9019887	7.4280785	368.0766576429492	4.875	140	254	2	0	Eze Adaeze	159399459	0056ebd3-be0b-436e-8416-9d74396fadbd	2021-02-18T11:36:04		[]	submitted_via_web			362
2021-02-19T08:13:42.661+01:00	2021-02-19T08:15:38.846+01:00	2021-02-19	Ugwuoke Nnamdi	09037854929	Enugu	IGBOEZE SOUTH	School	St. Francis Secondary School Ovoko.	2021-02-18	6.8849121 7.4510505 386.6775407447679 3.9	6.8849121	7.4510505	386.6775407447679	3.9	387	289	17	5	Nnamdi Ugwuoke.	159582341	45679877-e3d7-4661-b4d9-1c77584bb795	2021-02-19T07:15:50		[]	submitted_via_web			372
2021-02-19T08:15:52.427+01:00	2021-02-19T08:18:13.575+01:00	2021-02-19	Ugwuoke Nnamdi	09037854929	Enugu	IGBOEZE SOUTH	School	St. Francis Nursery and Primary School Ovoko.	2021-02-18	6.8849161 7.4511252 391.09345205675413 3.9	6.8849161	7.4511252	391.09345205675413	3.9	277	300	9	3	Nnamdi Ugwuoke	159582666	891f0b2f-e8e7-49d9-8fb8-23470a880fef	2021-02-19T07:18:24		[]	submitted_via_web			373
2021-02-18T14:07:13.126+01:00	2021-02-20T11:30:16.284+01:00	2021-02-18	Eze Adaeze	07065996966	Enugu	IGBOEZE SOUTH	School	Community secondary school Iheapku- Akwa	2021-02-18	6.9284451 7.4078889 467.1424585190543 3099.999	6.9284451	7.4078889	467.1424585190543	3099.999	85	120	0	0	Eze Adaeze	159798832	c9a3db59-3937-40f4-9163-8d08adb7d821	2021-02-20T10:32:55		[]	submitted_via_web			381
2021-02-18T14:07:13.126+01:00	2021-02-20T11:30:16.284+01:00	2021-02-18	Eze Adaeze	07065996966	Enugu	IGBOEZE SOUTH	School	Community secondary school Iheapku- Akwa	2021-02-18	6.9284451 7.4078889 467.1424585190543 3099.999	6.9284451	7.4078889	467.1424585190543	3099.999	85	120	0	0	Eze Adaeze	159798833	c9a3db59-3937-40f4-9163-8d08adb7d821	2021-02-20T10:32:55		[]	submitted_via_web			382
2021-02-19T10:39:33.533+01:00	2021-02-20T11:31:07.379+01:00	2021-02-19	Eze Adaeze	07065996966	Enugu	IGBOEZE SOUTH	School	Community primary school (II) Akutara Iheaka	2021-02-19	6.8949784 7.4626507 455.52818017967155 4.55	6.8949784	7.4626507	455.52818017967155	4.55	67	91	0	0	Eze Adaeze	159798838	0c5d6541-22ff-4631-ad1e-91aee4484a16	2021-02-20T10:32:56		[]	submitted_via_web			383
2021-02-19T10:39:33.533+01:00	2021-02-20T11:31:07.379+01:00	2021-02-19	Eze Adaeze	07065996966	Enugu	IGBOEZE SOUTH	School	Community primary school (II) Akutara Iheaka	2021-02-19	6.8949784 7.4626507 455.52818017967155 4.55	6.8949784	7.4626507	455.52818017967155	4.55	67	91	0	0	Eze Adaeze	159798839	0c5d6541-22ff-4631-ad1e-91aee4484a16	2021-02-20T10:32:56		[]	submitted_via_web			384
2021-02-22T08:01:17.436+01:00	2021-02-22T08:05:44.241+01:00	2021-02-22	Ossai peace A	08112346074	Enugu	IGBOEZE SOUTH	School	Community primary school imilika	2021-02-22	6.9182017 7.3668883 307.7025040305468 4.5	6.9182017	7.3668883	307.7025040305468	4.5	25	30	8	5	Ossai peace A	160134416	d9c2b71c-91cb-4181-86e7-e1ce81880a59	2021-02-22T09:54:14		[]	submitted_via_web			391
2021-02-22T10:47:46.924+01:00	2021-02-22T10:54:04.014+01:00	2021-02-22	Ossai peace A	08112346074	Enugu	IGBOEZE SOUTH	School	St Thomas Aquinas sec school ibagwa-aka	2021-02-22	6.9242315 7.3911186 356.30394155364286 4.52	6.9242315	7.3911186	356.30394155364286	4.52	120	130	4	2	Ossai peace A	160134421	968195cf-07a9-4e81-9685-489d8691e287	2021-02-22T09:54:15		[]	submitted_via_web			392
2021-02-23T09:12:11.251+01:00	2021-02-23T09:13:56.254+01:00	2021-02-23	Ezema Christiana Onyinyechi	08050294348	Enugu	IGBOEZE SOUTH	School	Community Primary School 2, Itchi.	2021-02-22	6.9624237 7.3510201 376.5775805713613 11.107	6.9624237	7.3510201	376.5775805713613	11.107	45	50	15	17	Ezema Christiana Onyinyechi	160398742	3341f9e0-41cc-4451-a075-86a812b3e427	2021-02-23T08:14:08		[]	submitted_via_web			408
2021-02-23T09:21:34.760+01:00	2021-02-23T09:27:20.336+01:00	2021-02-23	Ezema Christiana Onyinyechi	08050294348	Enugu	IGBOEZE SOUTH	School	St. John's Nursery and Primary School, Itchi.	2021-02-22	6.9702202 7.3590525 353.18483128008273 3.9	6.9702202	7.3590525	353.18483128008273	3.9	50	66	16	25	Ezema Christiana Onyinyechi	160402105	7a6e39c7-1a33-4791-9334-2e0bb7b1fbad	2021-02-23T08:27:37		[]	submitted_via_web			409
2021-02-23T09:47:58.294+01:00	2021-02-23T09:58:10.430+01:00	2021-02-23	Ossai peace A	08112346074	Enugu	IGBOEZE SOUTH	School	Township	2021-02-23	6.9250221 7.3974914 344.92255659143495 4.86	6.9250221	7.3974914	344.92255659143495	4.86	50	65	10	12	Ossai peace A	160411184	ab1de580-620a-4856-9206-e15d471e5dc8	2021-02-23T09:05:01		[]	submitted_via_web			410
2021-02-23T09:45:37.208+01:00	2021-02-23T11:47:24.231+01:00	2021-02-23	Ezema Christiana Onyinyechi	08050294348	Enugu	IGBOEZE SOUTH	School	Community Primary School 1, Itchi..	2021-02-22	6.9560925 7.364446 305.08013047388084 3.9	6.9560925	7.364446	305.08013047388084	3.9	53	62	17	22	Ezema Christiana Onyinyechi	160441194	ea7b1a92-ed13-47c3-bd6e-f596a5d60ddd	2021-02-23T10:47:42		[]	submitted_via_web			411
2021-02-23T11:47:49.192+01:00	2021-02-23T11:50:21.121+01:00	2021-02-23	Ezema Christiana Onyinyechi	08050294348	Enugu	IGBOEZE SOUTH	School	Community Primary School 3, Itchi.	2021-02-23	6.9563035 7.3643485 298.61953159573727 3.9	6.9563035	7.3643485	298.61953159573727	3.9	55	58	10	16	Ezema Christiana Onyinyechi	160448043	03f1b88c-349d-4a1f-87f7-5daf73723497	2021-02-23T11:07:05		[]	submitted_via_web			412
2021-02-24T08:54:39.919+01:00	2021-02-24T10:47:45.446+01:00	2021-02-24	Ossai peace A	08112346074	Enugu	IGBOEZE SOUTH	School	Gospel foundation nursery an primary school echezama ibagwa-aka,	2021-02-24	6.9204191 7.4030034 345.3434255857822 4.3	6.9204191	7.4030034	345.3434255857822	4.3	33	40	1	0	Ossai peace A	160703254	6c16390a-22a3-4b1f-9370-e953a5627595	2021-02-24T09:48:00		[]	submitted_via_web			431
2021-02-25T09:08:39.874+01:00	2021-02-25T09:13:27.011+01:00	2021-02-25	Eze Adaeze	07065996966	Enugu	IGBOEZE SOUTH	School	Community primary school ugo Iheaka	2021-02-25	6.9011025 7.4554216 207.86000305175781 4.916	6.9011025	7.4554216	207.86000305175781	4.916	114	111	0	0	Eze Adaeze	160968584	c2a00c79-58ec-4687-a9b0-0c9ab3250433	2021-02-25T08:14:56		[]	submitted_via_web			440
2021-02-25T09:35:55.094+01:00	2021-02-25T10:06:54.108+01:00	2021-02-25	Ossai peace A	08112346074	Enugu	IGBOEZE SOUTH	School	Best foundation school amagu ibagwa-aka	2021-02-25	6.9201044 7.3939073 332.50742894597687 4.483	6.9201044	7.3939073	332.50742894597687	4.483	74	85	0	1	Ossai peace A	160982562	9c7c8c5b-be0a-479c-8f11-0280ddc0a029	2021-02-25T09:07:05		[]	submitted_via_web			442
2021-02-25T10:20:39.535+01:00	2021-02-25T10:25:45.856+01:00	2021-02-25	Ezema Christiana Onyinyechi	08050294348	Enugu	IGBOEZE SOUTH	School	Union Primary School, Itchi- ohe.	2021-02-25	6.9630161 7.3483322 369.6046430100311 7.206	6.9630161	7.3483322	369.6046430100311	7.206	40	53	15	20	Ezema Christiana Onyinyechi	160989648	d416476e-3889-4aaa-94ae-fa7482048f1b	2021-02-25T09:25:57		[]	submitted_via_web			443
2021-02-25T09:42:59.990+01:00	2021-02-25T10:16:09.685+01:00	2021-02-25	Eze Adaeze	07065996966	Enugu	IGBOEZE SOUTH	School	Community primary school (1),Iheaka.	2021-02-25	6.8997328 7.4723351 207.86000305175781 4.62	6.8997328	7.4723351	207.86000305175781	4.62	215	226	10	5	Eze Adaeze	161035663	9672146d-1d89-42ea-a5d6-2f2c25bb3779	2021-02-25T11:46:28		[]	submitted_via_web			460
2021-02-25T10:26:52.982+01:00	2021-02-25T11:17:17.330+01:00	2021-02-25	Eze Adaeze	07065996966	Enugu	IGBOEZE SOUTH	School	Central school, likke Iheaka	2021-02-25	6.9004444 7.4728432 207.86000305175781 4.733	6.9004444	7.4728432	207.86000305175781	4.733	281	263	4	3	Eze Adaeze	161035671	237b0e1d-7c8c-4242-88ca-a0cfe1db374e	2021-02-25T11:46:28		[]	submitted_via_web			461
2021-02-25T11:37:29.484+01:00	2021-02-25T11:44:57.336+01:00	2021-02-25	Eze Adaeze	07065996966	Enugu	IGBOEZE SOUTH	School	Modern Primary School, Abulegwu Likke Iheaka.	2021-02-25	6.8838669 7.4732755 207.86000305175781 4.914	6.8838669	7.4732755	207.86000305175781	4.914	65	83	3	1	Eze Adaeze	161035679	a9fbecd7-c072-4227-a8c6-aa2e07c965be	2021-02-25T11:46:29		[]	submitted_via_web			462
2021-02-25T13:46:03.488+01:00	2021-02-25T13:49:53.141+01:00	2021-02-25	Ezema Christiana Onyinyechi	08050294348	Enugu	IGBOEZE SOUTH	School	St. Joseph Nursery and Primary School, Itchi.	2021-02-25	6.9620761 7.3496934 380.8272231444858 3.9	6.9620761	7.3496934	380.8272231444858	3.9	98	100	33	26	Ezema Christiana Onyinyechi	161057581	d3f6de07-800c-470b-b184-01ef973bcb41	2021-02-25T12:49:59		[]	submitted_via_web			463
2021-02-25T06:37:49.247+01:00	2021-02-25T06:41:26.637+01:00	2021-02-25	Ugwuoke Nnamdi	09037854929	Enugu	IGBOEZE SOUTH	School	Umuogene Secondary School Ovoko.	2021-02-19	6.8908028 7.4515674 408.4712936276614 4.8	6.8908028	7.4515674	408.4712936276614	4.8	318	178	17	3	Nnamdi Ugwuoke	161086919	9e963a38-9686-4c66-a097-f4d42f8a0a25	2021-02-25T14:17:28		[]	submitted_via_web			471
2021-02-25T15:17:45.587+01:00	2021-02-25T15:21:27.460+01:00	2021-02-25	Ugwuoke Nnamdi	09037854929	Enugu	IGBOEZE SOUTH	Community	Isiuja Community.	2021-02-25	6.9843002 7.4538242 -0.03357532694031151 4.1	6.9843002	7.4538242	-0.03357532694031151	4.1	468	389	47	9	Nnamdi Ugwuoke	161087746	991d8eb5-f0d9-4854-baf0-ca1c1ec17507	2021-02-25T14:21:55		[]	submitted_via_web			472
2021-02-25T15:29:58.631+01:00	2021-02-25T15:44:58.524+01:00	2021-02-25	Ugwuoke Nnamdi	09037854929	Enugu	IGBOEZE SOUTH	Community	Agu Ekoi Iheaka Community.	2021-02-25	6.9840546 7.4537554 0.1649118923244422 4.78	6.9840546	7.4537554	0.1649118923244422	4.78	468	58	7	4	Nnamdi Ugwuoke	161093817	0ad221e8-63e5-4205-b6ac-e8443d033599	2021-02-25T14:45:15		[]	submitted_via_web			473
2021-03-01T10:16:50.880+01:00	2021-03-01T10:21:10.490+01:00	2021-03-01	Ezema Christiana Onyinyechi	08050294348	Enugu	IGBOEZE SOUTH	School	Community Primary School, Itchi- agu.	2021-03-01	6.9993731 7.3470983 0.0 3900.0	6.9993731	7.3470983	0.0	3900.0	51	63	14	22	Ezema Christiana Onyinyechi	161817625	f7ca13db-4336-47f2-952b-1d2e9dc08e1c	2021-03-01T09:22:15		[]	submitted_via_web			497
2021-03-01T11:18:24.003+01:00	2021-03-01T11:22:39.894+01:00	2021-03-01	Ezema Christiana Onyinyechi	08050294348	Enugu	IGBOEZE SOUTH	School	Migrant Farmer's Children School, Okwaa- Itchi.	2021-03-01	6.985649 7.3431448 348.04510908917695 3.9	6.985649	7.3431448	348.04510908917695	3.9	34	38	2	2	Ezema Christiana Onyinyechi	161836260	7130baab-00e3-4e69-8f29-33ef1c9c0854	2021-03-01T10:22:45		[]	submitted_via_web			498
2021-03-01T09:37:59.762+01:00	2021-03-01T13:17:55.192+01:00	2021-03-01	Ossai peace A	08112346074	Enugu	IGBOEZE SOUTH	School	Government secondary school nkalagu	2021-03-01	6.9473334 7.3344933 330.0018334656484 4.833	6.9473334	7.3344933	330.0018334656484	4.833	100	120	0	0	Ossai peace A	161875774	1caee87f-7709-481a-91f7-548072549b07	2021-03-01T12:23:10		[]	submitted_via_web			500
2021-03-01T10:48:39.147+01:00	2021-03-01T13:43:31.854+01:00	2021-03-01	Ossai peace A	08112346074	Enugu	IGBOEZE SOUTH	School	Asumta nursery and primary school nkalagu obukpa	2021-03-01	6.9477405 7.3357722 327.70634633092345 4.86	6.9477405	7.3357722	327.70634633092345	4.86	65	75	7	13	Ossai peace A	161882627	7bfab6ff-0b1c-423c-b55c-bdcbd7e8ec28	2021-03-01T12:48:18		[]	submitted_via_web			501
2021-03-01T13:47:03.922+01:00	2021-03-02T11:12:32.076+01:00	2021-03-01	Ezema Christiana Onyinyechi	08050294348	Enugu	IGBOEZE SOUTH	School	Community Secondary School, Itchi	2021-03-02	6.9703277 7.3563483 345.78621916003374 3.9	6.9703277	7.3563483	345.78621916003374	3.9	140	160	7	23	Ezema Christiana Onyinyechi	162091930	e447cf12-bb79-4a0c-9074-4ed1ba30df40	2021-03-02T10:12:35		[]	submitted_via_web			507
2021-03-02T08:32:35.514+01:00	2021-03-02T10:07:54.089+01:00	2021-03-02	Ossai peace A	08112346074	Enugu	IGBOEZE SOUTH	School	Christ the king college nkalagu obukpa	2021-03-02	6.9493079 7.3449132 338.39861771299957 3.9	6.9493079	7.3449132	338.39861771299957	3.9	50	70	0	0	Ossai peace A	162172488	e71877ce-b640-43c9-91e5-ac0f81d901e2	2021-03-02T14:04:46		[]	submitted_via_web			538
2021-03-03T09:19:20.822+01:00	2021-03-03T09:24:28.525+01:00	2021-03-03	Ugwuoke Nnamdi	09037854929	Enugu	IGBOEZE SOUTH	School	Community Primary School Ovoko Agu	2021-03-03	6.91909 7.47825 430.2790711250103 4.9	6.91909	7.47825	430.2790711250103	4.9	684	417	21	7	Nnamdi Ugwuoke	162333274	17cb7d92-8f86-4262-bb96-c91e528ce286	2021-03-03T08:24:33		[]	submitted_via_web			545
2021-03-03T09:26:29.423+01:00	2021-03-03T09:28:37.835+01:00	2021-03-03	Ugwuoke Nnamdi	09037854929	Enugu	IGBOEZE SOUTH	Community	Ovoko Agu Community Bore hole	2021-03-03	6.9197637 7.4787189 442.7976716791998 4.933	6.9197637	7.4787189	442.7976716791998	4.933	3	29	2	4	Nnamdi Ugwuoke	162336549	9a69b8da-c85c-44a3-94d3-5cf8b7bb308f	2021-03-03T08:41:37		[]	submitted_via_web			546
2021-03-03T09:41:45.771+01:00	2021-03-03T09:49:21.506+01:00	2021-03-03	Ugwuoke Nnamdi	09037854929	Enugu	IGBOEZE SOUTH	School	Community Technical Secondary School Umachi	2021-03-03	6.9228796 7.4666495 422.3061361539764 5.0	6.9228796	7.4666495	422.3061361539764	5.0	748	289	18	5	Nnamdi Ugwuoke	162339296	f260fdb5-2af2-46c4-8a1c-e25be952d6bd	2021-03-03T08:52:12		[]	submitted_via_web			547
2021-03-01T12:46:12.596+01:00	2021-03-03T17:06:46.219+01:00	2021-03-01	Ossai peace A	08112346074	Enugu	IGBOEZE SOUTH	School	Eluoha primary school nkalagu obukpa	2021-03-01	6.9597074 7.3310757 312.8054083985123 4.96	6.9597074	7.3310757	312.8054083985123	4.96	60	30	15	18	Ossai peace A	162484409	bc1172e4-3efc-4c3a-a86c-a3ed3e84525e	2021-03-03T16:08:46		[]	submitted_via_web			561
2021-03-05T09:17:03.774+01:00	2021-03-05T09:20:07.333+01:00	2021-03-05	Ugwuoke Nnamdi	09037854929	Enugu	IGBOEZE SOUTH	School	Modern Primary School Ezi Iheakpu	2021-03-04	6.9029538 7.4277529 408.2632617847029 4.98	6.9029538	7.4277529	408.2632617847029	4.98	217	186	24	2	Nnamdi Ugwuoke	162872067	42d18a43-1001-45ed-8ea8-1acf57f49065	2021-03-05T08:23:07		[]	submitted_via_web			578
2021-03-05T09:20:24.677+01:00	2021-03-05T09:22:51.220+01:00	2021-03-05	Ugwuoke Nnamdi	09037854929	Enugu	IGBOEZE SOUTH	School	Community Primary School Ezi Iheakpu.	2021-03-04	6.9028859 7.427769 406.83946215078026 4.95	6.9028859	7.427769	406.83946215078026	4.95	267	215	17	8	Nnamdi Ugwuoke	162872085	edabb886-486e-46f2-96d2-615400a1f988	2021-03-05T08:23:16		[]	submitted_via_web			579
2021-03-03T13:10:17.901+01:00	2021-03-03T13:21:12.588+01:00	2021-03-03	Eze Adaeze	07065996966	Enugu	IGBOEZE SOUTH	School	Holy Trinity nursery and primary school Iheaka.	2021-03-03	6.8985034 7.4732013 2.3688060407124194 4.821	6.8985034	7.4732013	2.3688060407124194	4.821	224	300	2	4	Eze Adaeze	162898527	79c69ed4-4389-4142-8b0a-01d043337899	2021-03-05T10:30:47		[]	submitted_via_web			582
2021-03-05T11:15:57.066+01:00	2021-03-05T11:24:04.165+01:00	2021-03-05	Eze Adaeze	07065996966	Enugu	IGBOEZE SOUTH	School	Holy trinity secondary school iheaka	2021-03-05	6.8977696 7.4735171 435.15835458895515 4.785	6.8977696	7.4735171	435.15835458895515	4.785	300	370	2	3	Eze Adaeze	162898532	4eae9f64-2b47-40a8-b3a9-c920ca10aad4	2021-03-05T10:30:48		[]	submitted_via_web			583
2021-03-05T11:24:12.204+01:00	2021-03-05T11:27:17.859+01:00	2021-03-05	Eze Adaeze	07065996966	Enugu	IGBOEZE SOUTH	Community	Eke likke iheaka	2021-03-05	6.8977741 7.4741506 425.7355108612465 4.84	6.8977741	7.4741506	425.7355108612465	4.84	54	101	4	5	Eze Adaeze	162898536	19b4fe0a-e0d3-4ae0-8326-05255602a84b	2021-03-05T10:30:49		[]	submitted_via_web			584
2021-03-06T11:23:03.420+01:00	2021-03-06T11:30:00.649+01:00	2021-03-06	Ezema Christiana Onyinyechi	08050294348	Enugu	IGBOEZE SOUTH	Community	Bethel Yahweh Sabbath Mission church, Itch-agu.	2021-03-06	6.9841734 7.3292029 298.79126130818236 5.615	6.9841734	7.3292029	298.79126130818236	5.615	30	42	0	0	Ezema Christiana Onyinyechi	163085738	7db54c28-331c-4140-92eb-36f203a726d7	2021-03-06T10:30:19		[]	submitted_via_web			592
2021-03-06T11:47:32.127+01:00	2021-03-06T11:56:00.385+01:00	2021-03-06	Ezema Christiana Onyinyechi	08050294348	Enugu	IGBOEZE SOUTH	Community	Nkwo Market, Itchi- agu.	2021-03-06	7.0020428 7.3733419 305.50980516571485 3288.0	7.0020428	7.3733419	305.50980516571485	3288.0	5	15	0	0	Ezema Christiana Onyinyechi	163090282	be7868a6-a77e-4ed2-a2e7-ad12a7348600	2021-03-06T10:56:12		[]	submitted_via_web			593
2021-03-07T08:20:00.917+01:00	2021-03-08T05:36:27.348+01:00	2021-03-07	Ezema Christiana Onyinyechi	08050294348	Enugu	IGBOEZE SOUTH	Community	St. Peter's Catholic Church, Itchi- agu.	2021-03-07	6.9725866 7.3397832 184.79147653428106 3.9	6.9725866	7.3397832	184.79147653428106	3.9	55	62	5	6	Ezema Christiana Onyinyechi	163338237	ad03ab25-154d-4dc7-b469-6b7a21eb3bbf	2021-03-08T04:36:42		[]	submitted_via_web			602
2021-03-07T11:35:04.209+01:00	2021-03-08T05:37:55.142+01:00	2021-03-07	Ezema Christiana Onyinyechi	08050294348	Enugu	IGBOEZE SOUTH	Community	Emmanuel Anglican Church Itchi-Ohe.	2021-03-07	6.962959 7.3468465 357.8122530473459 3.9	6.962959	7.3468465	357.8122530473459	3.9	10	25	5	4	Ezema Christiana Onyinyechi	163338359	9445f967-8e91-4c1a-b06d-ae4fa69871f9	2021-03-08T04:38:44		[]	submitted_via_web			603
2021-03-07T13:03:22.557+01:00	2021-03-08T05:39:52.951+01:00	2021-03-07	Ezema Christiana Onyinyechi	08050294348	Enugu	IGBOEZE SOUTH	Community	Assemblies of God church, Itch-agu.	2021-03-07	6.9717581 7.3449305 369.6642233994055 3.9	6.9717581	7.3449305	369.6642233994055	3.9	55	70	20	26	Ezema Christiana Onyinyechi	163338412	12087db3-0c44-4612-a306-a2568b20e4f5	2021-03-08T04:39:56		[]	submitted_via_web			604
2021-03-08T08:29:42.185+01:00	2021-03-08T08:45:10.897+01:00	2021-03-08	Ossai peace A	08112346074	Enugu	IGBOEZE SOUTH	School	Good shepherd nursery and primary school	2021-03-08	6.9139034 7.3932549 352.74407405226833 4.5	6.9139034	7.3932549	352.74407405226833	4.5	10	25	1	1	Ossai peace A	163360777	106db840-4f2a-43e4-a192-746bc1e9eafd	2021-03-08T07:45:25		[]	submitted_via_web			605
2021-03-10T07:23:47.795+01:00	2021-03-10T07:26:51.509+01:00	2021-03-10	Ugwuoke Nnamdi	09037854929	Enugu	IGBOEZE SOUTH	School	St. Peters Anglican Nursery and Primary School	2021-03-08	6.8897364 7.4450438 386.70127826651435 4.88	6.8897364	7.4450438	386.70127826651435	4.88	184	112	2	1	Nnamdi Ugwuoke.	163877583	bebc9ebd-1bff-4e85-aed6-e95f1045ad7d	2021-03-10T08:33:16		[]	submitted_via_web			691
2021-03-08T10:15:12.461+01:00	2021-03-10T15:45:15.097+01:00	2021-03-08	Eze Adaeze	07065996966	Enugu	IGBOEZE SOUTH	School	Modern primary school, ogba Iheaka.	2021-03-08	6.9179484 7.4383263 361.88008120682935 4.845	6.9179484	7.4383263	361.88008120682935	4.845	300	498	0	1	Eze Adaeze	163995376	aa2df24c-1f51-4c47-b28f-6895d02d7832	2021-03-10T14:57:03		[]	submitted_via_web			695
2021-03-10T09:10:41.137+01:00	2021-03-10T10:08:58.852+01:00	2021-03-10	Eze Adaeze	07065996966	Enugu	IGBOEZE SOUTH	Community	Umuokome community ekoyi iheaka	2021-03-10	6.9123435 7.4527377 421.643815502334 6.52	6.9123435	7.4527377	421.643815502334	6.52	200	350	20	12	Eze Adaeze	163995380	c13f2b22-561e-41df-a290-40ba8fb6d988	2021-03-10T14:57:04		[]	submitted_via_web			696
2021-03-10T10:13:41.101+01:00	2021-03-10T10:22:43.962+01:00	2021-03-10	Eze Adaeze	07065996966	Enugu	IGBOEZE SOUTH	School	Community primary school Ekoyi iheaka	2021-03-10	6.9106403 7.4529749 402.3288831345116 17.914	6.9106403	7.4529749	402.3288831345116	17.914	189	155	1	2	Eze Adaeze	163995386	bc8cab37-2bef-4394-8228-1cfa5130e35b	2021-03-10T14:57:05		[]	submitted_via_web			697
2021-03-10T10:22:47.586+01:00	2021-03-10T15:43:04.578+01:00	2021-03-10	Eze Adaeze	07065996966	Enugu	IGBOEZE SOUTH	Community	Umuameze community Ekoyi Iheaka	2021-03-10	6.9108968 7.4516391 410.16221491437767 5.234	6.9108968	7.4516391	410.16221491437767	5.234	210	280	4	8	Eze Adaeze	163995390	0694af91-15d6-4b59-89ad-ad55bf142033	2021-03-10T14:57:06		[]	submitted_via_web			698
2021-03-10T10:41:21.559+01:00	2021-03-10T10:50:58.167+01:00	2021-03-10	Eze Adaeze	07065996966	Enugu	IGBOEZE SOUTH	Community	Umu-logu community Ekoyi iheaka	2021-03-10	6.9071676 7.450015 389.805314409003 150.0	6.9071676	7.450015	389.805314409003	150.0	230	360	10	16	Eze Adeze	163995396	8ea6b7e4-9dde-47ae-a236-23e996801ccd	2021-03-10T14:57:06		[]	submitted_via_web			699
2021-03-10T10:59:40.212+01:00	2021-03-10T11:03:40.517+01:00	2021-03-10	Eze Adaeze	07065996966	Enugu	IGBOEZE SOUTH	Community	Orie ekoyi iheaka	2021-03-10	6.9103463 7.4531341 397.3832742891851 8.44	6.9103463	7.4531341	397.3832742891851	8.44	20	16	0	0	Eze Adaeze	163995400	4063e29f-1a71-477d-8da3-55064b554d49	2021-03-10T14:57:07		[]	submitted_via_web			700
2021-03-12T11:12:47.962+01:00	2021-03-12T11:21:28.170+01:00	2021-03-12	Ezema Christiana Onyinyechi	08050294348	Enugu	IGBOEZE SOUTH	School	Powerline Nursery and Primary School, Alor-agu.	2021-03-12	7.0028598 7.3734112 0.0 3210.0	7.0028598	7.3734112	0.0	3210.0	66	69	25	32	Ezema Christiana Onyinyechi	164432789	9c00458e-0477-496d-9b8c-ee21f5cfe001	2021-03-12T10:21:34		[]	submitted_via_web			709
2021-03-12T11:25:46.289+01:00	2021-03-12T11:27:53.124+01:00	2021-03-12	Ezema Christiana Onyinyechi	08050294348	Enugu	IGBOEZE SOUTH	School	Powerline Secondary School, Alor- agu.	2021-03-12	7.0182458 7.3729176 335.45214873711456 3.9	7.0182458	7.3729176	335.45214873711456	3.9	4	11	0	1	Ezema Christiana Onyinyechi	164434175	e82983dd-c28d-40a6-80cd-db247a6b6acd	2021-03-12T10:27:59		[]	submitted_via_web			711
2021-03-12T12:11:41.283+01:00	2021-03-12T12:17:46.364+01:00	2021-03-12	Ezema Christiana Onyinyechi	08050294348	Enugu	IGBOEZE SOUTH	School	Eagle Nest Nursery and Primary School, Alor-agu.	2021-03-12	7.0166553 7.3829211 357.1892049349696 8.92	7.0166553	7.3829211	357.1892049349696	8.92	52	60	10	12	Ezema Christiana Onyinyechi	164468388	d225a83b-f8c4-4408-8736-44256fe329eb	2021-03-12T12:26:16		[]	submitted_via_web			712
2021-03-07T12:46:18.113+01:00	2021-03-14T15:16:38.865+01:00	2021-03-07	Ezema Christiana Onyinyechi	08050294348	Enugu	IGBOEZE SOUTH	Community	The Lord's chosen charismatic renewal Itchi-agu.	2021-03-14	6.9760076 7.3433818 357.8122530473459 3911.0	6.9760076	7.3433818	357.8122530473459	3911.0	4	6	1	0	Ezema Christiana Onyinyechi	164895839	55a00861-35ee-4ea7-a176-60e7d5a502e7	2021-03-14T14:16:57		[]	submitted_via_web			741
2021-03-06T12:24:50.114+01:00	2021-03-14T15:19:34.929+01:00	2021-03-06	Ezema Christiana Onyinyechi	08050294348	Enugu	IGBOEZE SOUTH	Community	Christ Restoration Assembly Church, Nkalagu Obukpa.	2021-03-14	6.9424452 7.3300142 369.1071170109502 5.238	6.9424452	7.3300142	369.1071170109502	5.238	10	12	0	0	Ezema Christiana Onyinyechi	164896518	7baa9a41-7a8e-4836-8500-adf6fe1a5469	2021-03-14T14:19:56		[]	submitted_via_web			742
2021-03-23T08:20:22.857+01:00	2021-03-23T08:37:05.837+01:00	2021-03-23	Ossai peace A	08112346074	Enugu	IGBOEZE SOUTH	School	St Catherine nursery and primary school ibagwa-aka	2021-03-23	6.9212211 7.3993663 329.68539788800257 4.32	6.9212211	7.3993663	329.68539788800257	4.32	30	40	2	3	Ossai peace A	166889130	2e1ac66d-de5d-4e42-97e3-f4f25ead31f4	2021-03-23T07:37:09		[]	submitted_via_web			817
2021-03-19T10:14:44.601+01:00	2021-03-19T10:21:17.517+01:00	2021-03-19	Ezema Christiana Onyinyechi	08050294348	Enugu	IGBOEZE SOUTH	School	Triuphant Nursery and Primary School, Umuogbu.	2021-03-19	6.9576422 7.364171 328.45588154713005 3.9	6.9576422	7.364171	328.45588154713005	3.9	40	52	22	25	Ezema Christiana Onyinyechi	166117387	3a3a9f5a-cdcb-414a-bf16-6dff661d0b05	2021-03-19T10:04:00		[]	submitted_via_web			821
2021-03-19T11:03:46.892+01:00	2021-03-19T11:13:32.501+01:00	2021-03-19	Ezema Christiana Onyinyechi	08050294348	Enugu	IGBOEZE SOUTH	School	Community Primary School Obiete.	2021-03-19	6.9724906 7.3206547 154.0174066262151 8.151	6.9724906	7.3206547	154.0174066262151	8.151	15	25	4	6	Ezema Christiana Onyinyechi	166121246	2f7d91ae-ff61-4ad5-bd60-6acd86f8f9ac	2021-03-19T10:13:54		[]	submitted_via_web			822
2021-03-21T10:13:31.801+01:00	2021-03-21T10:17:54.661+01:00	2021-03-21	Ezema Christiana Onyinyechi	08050294348	Enugu	IGBOEZE SOUTH	Community	Christ Apostolic Church, Unadu.	2021-03-21	7.0090188 7.3529261 0.0 3365.0	7.0090188	7.3529261	0.0	3365.0	4	10	0	0	Ezema Christiana Onyinyechi	166495669	468f6396-b6d1-413f-b5dd-5fb2dbe86be9	2021-03-21T10:13:26		[]	submitted_via_web			867
2021-03-21T11:13:30.733+01:00	2021-03-21T11:25:29.430+01:00	2021-03-21	Ezema Christiana Onyinyechi	08050294348	Enugu	IGBOEZE SOUTH	Community	All Christian Bible Church Unadu.	2021-03-21	7.0098265 7.3498995 308.3937926745841 3.9	7.0098265	7.3498995	308.3937926745841	3.9	15	25	2	8	Ezema Christiana Onyinyechi	166497915	acbd230a-6768-464b-a57f-2af84f3ee651	2021-03-21T10:25:39		[]	submitted_via_web			868
2021-03-21T12:31:56.385+01:00	2021-03-21T12:47:16.135+01:00	2021-03-21	Ezema Christiana Onyinyechi	08050294348	Enugu	IGBOEZE SOUTH	Community	St Joseph Catholic Parish Unadu.	2021-03-21	7.0122563 7.3590409 298.61298508556933 7.412	7.0122563	7.3590409	298.61298508556933	7.412	70	80	2	1	Ezema Christiana Onyinyechi.	166512272	432a529f-151f-40a1-af98-df307fb121e7	2021-03-21T11:47:24		[]	submitted_via_web			869
2021-03-16T07:53:44.993+01:00	2021-03-22T07:01:03.971+01:00	2021-03-16	Ossai peace A	08112346074	Enugu	IGBOEZE SOUTH	School	Township 2 primary school ibagwa -aka	2021-03-22	6.9260675 7.3985565 310.1510360782262 4.14	6.9260675	7.3985565	310.1510360782262	4.14	48	50	4	12	Ossai peace	166613902	0fa5cf3f-6e1a-47d0-ba2c-a51e40023851	2021-03-22T06:01:24		[]	submitted_via_web			870
2021-03-19T10:21:50.846+01:00	2021-03-23T12:50:51.224+01:00	2021-03-19	Eze Adaeze	07065996966	Enugu	IGBOEZE SOUTH	Community	OGBA IHEAKA	2021-03-19	6.9181616 7.43832 359.15815462467214 4.744	6.9181616	7.43832	359.15815462467214	4.744	239	300	5	15	Eze Adaeze	166961169	520bcbe4-ef6d-4a78-87a2-d72c24676b95	2021-03-23T11:57:24		[]	submitted_via_web			880
2021-03-19T10:39:40.088+01:00	2021-03-23T12:51:21.495+01:00	2021-03-19	Eze Adaeze	07065996966	Enugu	IGBOEZE SOUTH	Community	Orie market ogba iheaka	2021-03-19	6.9185516 7.4369321 358.9309366527954 14.721	6.9185516	7.4369321	358.9309366527954	14.721	16	20	0	0	Eze Adaeze	166961201	e758d3c0-3c5c-4b12-abbc-ad7880572d5d	2021-03-23T11:57:29		[]	submitted_via_web			881
2021-03-19T11:54:19.184+01:00	2021-03-23T12:51:59.355+01:00	2021-03-19	Eze Adaeze	07065996966	Enugu	IGBOEZE SOUTH	Community	Community primary school (ll) uhunowerre	2021-03-19	6.9185633 7.4369083 358.26777727653155 4.7	6.9185633	7.4369083	358.26777727653155	4.7	67	63	10	13	Eze Adaeze	166961209	6aa242e0-4ef1-47ac-9bc1-6e68e97fc9eb	2021-03-23T11:57:30		[]	submitted_via_web			882
2021-03-21T16:45:25.336+01:00	2021-03-23T12:54:55.463+01:00	2021-03-21	Eze Adaeze	07065996966	Enugu	IGBOEZE SOUTH	Community	St. Mary's parish uhunowerre	2021-03-21	6.9187388 7.4271765 373.9666735290096 5.618	6.9187388	7.4271765	373.9666735290096	5.618	310	400	21	18	Eze Adaeze	166961212	547af0cd-5589-4853-8bd4-b5e7c6b915b6	2021-03-23T11:57:30		[]	submitted_via_web			883
2021-03-21T16:54:24.655+01:00	2021-03-23T12:54:43.735+01:00	2021-03-21	Eze Adaeze	07065996966	Enugu	IGBOEZE SOUTH	Community	Ulo uhunowerre	2021-03-21	6.9195332 7.4276641 369.7241212655118 8.05	6.9195332	7.4276641	369.7241212655118	8.05	40	112	7	0	Eze Adaeze	166961216	a6c8eece-cd9e-497e-a700-0e6d8ebf1ca5	2021-03-23T11:57:31		[]	submitted_via_web			884
2021-03-21T17:19:08.594+01:00	2021-03-23T12:54:34.369+01:00	2021-03-21	Eze Adaeze	07065996966	Enugu	IGBOEZE SOUTH	Community	Igwe's Palace, uhunowerre	2021-03-21	6.916231 7.4298892 133.06769567955308 9.36	6.916231	7.4298892	133.06769567955308	9.36	10	4	0	0	Eze Adaeze	166961280	572b9cfb-a073-4f17-bf05-946b9d2109c6	2021-03-23T11:57:41		[]	submitted_via_web			885
2021-03-24T09:40:53.652+01:00	2021-03-25T19:06:57.239+01:00	2021-03-24	Ossai peace A	08112346074	Enugu	IGBOEZE SOUTH	Community	City of destiny ibagwa-aka ekolo	2021-03-21	6.9160035 7.3956648 334.179664410118 4.55	6.9160035	7.3956648	334.179664410118	4.55	10	25	0	0	Ossai peace A	167603866	771e5858-9213-4c26-b089-5a88ff83460f	2021-03-25T18:07:18		[]	submitted_via_web			929
2021-03-24T18:28:00.960+01:00	2021-03-25T19:14:17.758+01:00	2021-03-24	Ossai peace A	08112346074	Enugu	IGBOEZE SOUTH	Community	Onyirega ibagwa-aka	2021-03-25	6.9139823 7.4032607 352.73018272565884 4.82	6.9139823	7.4032607	352.73018272565884	4.82	2	3	0	0	Ossai peace A	167605069	378ed1ae-3899-40ae-8d63-3673f0227d4d	2021-03-25T18:14:38		[]	submitted_via_web			932
2021-03-12T08:59:21.926+01:00	2021-03-12T09:03:16.042+01:00	2021-03-12	Ugwuoke Nnamdi	09037854929	Enugu	IGBOEZE SOUTH	Community	Isi Uja Like	2021-03-10	6.8926518 7.47243 389.0362622054319 4.88	6.8926518	7.47243	389.0362622054319	4.88	758	66	89	2	NNAMDI UGWUOKE	168278480	a35f95e4-40d9-4e0e-844f-f0d8db66327e	2021-03-29T11:59:54		[]	submitted_via_web			967
2021-04-06T14:05:08.398+01:00	2021-04-06T14:07:53.263+01:00	2021-04-06	Ezema Christiana Onyinyechi	08050294348	Enugu	IGBOEZE SOUTH	Community	Afor Market, Unadu.	2021-04-06	7.0108118 7.3581635 -43.17107486685181 3.9	7.0108118	7.3581635	-43.17107486685181	3.9	20	45	0	1	Ezema Christiana Onyinyechi	169966496	e9e425b8-fdd8-4582-be9b-0a22f8ee04ec	2021-04-06T13:10:50		[]	submitted_via_web			1030
2021-04-11T10:30:48.934+01:00	2021-04-11T12:31:53.756+01:00	2021-04-11	Ezema Christiana Onyinyechi	08050294348	Enugu	IGBOEZE SOUTH	Community	St. Mary's Catholic Church, Alor-agu	2021-04-11	7.0261333 7.4201112 0.0 2386.0	7.0261333	7.4201112	0.0	2386.0	40	62	0	1	Ezema Christiana Onyinyechi	170934891	3d3309bb-ed46-4662-b990-4d36163ea994	2021-04-11T11:32:24		[]	submitted_via_web			1083
2021-04-11T10:52:01.530+01:00	2021-04-11T12:34:35.570+01:00	2021-04-11	Ezema Christiana Onyinyechi	08050294348	Enugu	IGBOEZE SOUTH	Community	BEWO Mission church, Alor-agu	2021-04-11	7.0230596 7.3935898 334.2642013888801 3.9	7.0230596	7.3935898	334.2642013888801	3.9	4	7	0	0	Ezema Christiana Onyinyechi	170935347	38b88412-c320-44d4-ad9f-2999d14b94a7	2021-04-11T11:35:11		[]	submitted_via_web			1084
2021-04-11T11:30:20.085+01:00	2021-04-11T12:37:30.085+01:00	2021-04-11	Ezema Christiana Onyinyechi	08050294348	Enugu	IGBOEZE SOUTH	Community	Divine Wisdom Church, Alor-agu	2021-04-11	7.0245626 7.3925907 366.97665956582324 3.9	7.0245626	7.3925907	366.97665956582324	3.9	5	11	1	0	Ezema Christiana Onyinyechi	170935776	80130684-1bbd-4a75-b0da-2b672bb07266	2021-04-11T11:38:01		[]	submitted_via_web			1085
2021-04-15T13:20:09.410+01:00	2021-04-15T13:22:30.973+01:00	2021-04-15	Ezema Christiana Onyinyechi	08050294348	Enugu	IGBOEZE SOUTH	Community	Nkwo market, Alor-agu	2021-04-15	7.0195153 7.3879394 367.00592130271804 3.9	7.0195153	7.3879394	367.00592130271804	3.9	15	21	0	0	Ezema Christiana Onyinyechi	171780339	e1be236c-f87b-47f2-a7b0-aff7bb4c18f0	2021-04-15T12:22:37		[]	submitted_via_web			1144
2021-04-15T13:57:05.776+01:00	2021-04-15T14:01:20.083+01:00	2021-04-15	Ezema Christiana Onyinyechi	08050294348	Enugu	IGBOEZE SOUTH	Community	Odu Ezema Family at Alor-agu	2021-04-15	7.0098426 7.3880906 347.8022314023578 14.418	7.0098426	7.3880906	347.8022314023578	14.418	2	1	1	0	Ezema Christiana Onyinyechi	171788567	abce592d-e3a0-4561-bf23-65ae79409266	2021-04-15T13:01:34		[]	submitted_via_web			1147
2021-04-18T11:02:56.944+01:00	2021-04-18T11:18:17.950+01:00	2021-04-18	Ezema Christiana Onyinyechi	08050294348	Enugu	IGBOEZE SOUTH	Community	Living faith Church, Itchi- agu	2021-04-18	6.9711505 7.3415311 289.05155744805995 3.9	6.9711505	7.3415311	289.05155744805995	3.9	10	21	0	0	Ezema Christiana Onyinyechi	172226537	f3b290c2-0eec-4c96-bad4-6a973ab91ded	2021-04-18T11:00:56		[]	submitted_via_web			1188
2021-04-18T11:18:31.617+01:00	2021-04-18T11:22:21.174+01:00	2021-04-18	Ezema Christiana Onyinyechi	08050294348	Enugu	IGBOEZE SOUTH	Community	Apostolic Christian Church, Itchi agu	2021-04-18	6.9713843 7.3416127 327.9386683926911 4.27	6.9713843	7.3416127	327.9386683926911	4.27	15	20	0	0	Ezema Christiana Onyinyechi	172226550	48232c65-7fe0-4b6e-b19c-895170b441a0	2021-04-18T11:01:06		[]	submitted_via_web			1189
2021-04-18T11:54:38.196+01:00	2021-04-18T11:59:26.113+01:00	2021-04-18	Ezema Christiana Onyinyechi	08050294348	Enugu	IGBOEZE SOUTH	Community	The Lord's Chosen Charismatic renewal, Itchi	2021-04-18	6.9635739 7.3631581 338.7672379505384 4.801	6.9635739	7.3631581	338.7672379505384	4.801	25	37	0	0	Ezema Christiana Onyinyechi	172227789	a066d0b1-7978-4993-a882-879dc4eee342	2021-04-18T11:09:22		[]	submitted_via_web			1190
2021-04-15T08:58:09.578+01:00	2021-04-15T09:07:26.220+01:00	2021-04-15	Eze Adaeze	07065996966	Enugu	IGBOEZE SOUTH	Community	Isii Akaa okpube iheaka	2021-04-15	6.9002114 7.4668922 436.4786804913116 4.914	6.9002114	7.4668922	436.4786804913116	4.914	25	32	0	0	Eze Adaeze	172792315	f86497b8-ca39-48b7-86da-d26d16331c04	2021-04-21T09:07:14		[]	submitted_via_web			1267
2021-04-15T09:25:49.170+01:00	2021-04-15T10:07:06.181+01:00	2021-04-15	Eze Adaeze	07065996966	Enugu	IGBOEZE SOUTH	Community	Obunetiti okpube iheaka	2021-04-15	6.8988474 7.4691052 524.3910253281105 4.801	6.8988474	7.4691052	524.3910253281105	4.801	35	50	0	0	Eze Adaeze	172792320	f9d5dd0c-b8bc-4d97-8c58-78e5da465492	2021-04-21T09:07:14		[]	submitted_via_web			1268
2021-04-15T10:21:19.880+01:00	2021-04-15T10:27:29.263+01:00	2021-04-15	Eze Adaeze	07065996966	Enugu	IGBOEZE SOUTH	Community	Onuiyi Okpube iheaka	2021-04-15	6.898362 7.4712055 672.2471866367397 4.864	6.898362	7.4712055	672.2471866367397	4.864	30	37	0	0	Eze Adaeze	172792324	ef60e8a1-f00d-4b82-8ae7-b37d2981c4bd	2021-04-21T09:07:15		[]	submitted_via_web			1269
2021-04-21T09:37:42.127+01:00	2021-04-21T10:01:44.876+01:00	2021-04-21	Eze Adaeze	07065996966	Enugu	IGBOEZE SOUTH	School	Hillside secondary school Amube Enugu Ezike.	2021-04-21	6.9237717 7.4442783 370.8642552860527 4.5	6.9237717	7.4442783	370.8642552860527	4.5	60	120	0	0	Eze Adaeze	172792328	ad37dd44-4edb-4a7e-94fd-d1800aaf914a	2021-04-21T09:07:16		[]	submitted_via_web			1270
2021-04-21T10:31:36.520+01:00	2021-04-21T10:41:43.776+01:00	2021-04-21	Eze Adaeze	07065996966	Enugu	IGBOEZE SOUTH	School	Community primary school, Amube Enugu Ezike.	2021-04-21	6.9268437 7.4501911 380.7632433765842 5.304	6.9268437	7.4501911	380.7632433765842	5.304	28	30	15	10	Eze Adaeze	172804165	76d5d5fa-8dff-4930-99a7-cbe18af1b33e	2021-04-21T09:44:22		[]	submitted_via_web			1273
2021-04-21T11:15:50.261+01:00	2021-04-22T11:22:17.690+01:00	2021-04-21	Eze Adaeze	07065996966	Enugu	IGBOEZE SOUTH	School	Community primary school l uhunowerre	2021-04-22	6.9193883 7.427745 113.7397596864629 8.2	6.9193883	7.427745	113.7397596864629	8.2	180	179	3	0	Eze Adaeze	173062661	74590bc1-a59a-4ac3-8aa9-64f00f3dce3c	2021-04-22T10:22:23		[]	submitted_via_web			1300
2021-04-24T11:40:42.775+01:00	2021-04-24T12:22:31.259+01:00	2021-04-24	Eze Adaeze	07065996966	Enugu	IGBOEZE SOUTH	Community	Timber shade Iheaka	2021-04-24	6.9007608 7.4701101 0.0 2000.0	6.9007608	7.4701101	0.0	2000.0	45	4	0	0	Eze Adaeze	173480265	7049031b-a5cf-4308-bd57-72145be0fd64	2021-04-24T11:42:17		[]	submitted_via_web			1358
2021-04-25T09:36:14.186+01:00	2021-04-25T09:39:24.332+01:00	2021-04-25	Ezema Christiana Onyinyechi	08050294348	Enugu	IGBOEZE SOUTH	Community	Living Stone Revival Ministry	2021-04-25	6.9671914 7.3602218 262.31402106621243 15.0	6.9671914	7.3602218	262.31402106621243	15.0	11	15	0	0	Ezema Christiana Onyinyechi	173609225	8da950ba-0942-46d0-a5ac-d687ec59f7b8	2021-04-25T08:40:33		[]	submitted_via_web			1372
2021-04-25T09:58:29.850+01:00	2021-04-25T10:04:54.389+01:00	2021-04-25	Ezema Christiana Onyinyechi	08050294348	Enugu	IGBOEZE SOUTH	Community	Grace of God mission INT. INC. Itchi	2021-04-25	6.8851291 7.3670182 373.0107921219677 4300.0	6.8851291	7.3670182	373.0107921219677	4300.0	9	17	0	0	Ezema Christiana Onyinyechi	173615733	45407f6d-a317-43fd-acc5-37a87ba1daf7	2021-04-25T09:06:37		[]	submitted_via_web			1373
2021-04-25T10:53:35.304+01:00	2021-04-25T10:59:34.049+01:00	2021-04-25	Ezema Christiana Onyinyechi	08050294348	Enugu	IGBOEZE SOUTH	Community	Peculiar peoples Gospel mission INT'L Itchi.	2021-04-25	6.9737682 7.3583998 351.65554803695545 3.9	6.9737682	7.3583998	351.65554803695545	3.9	8	26	0	2	Ezema Christiana Onyinyechi	173626815	1bc4ebb3-d53a-4881-8a26-665bfc11d0ab	2021-04-25T09:59:55		[]	submitted_via_web			1391
2021-04-29T18:35:01.906+01:00	2021-04-29T18:42:07.032+01:00	2021-04-29	Eze Adaeze	07065996966	Enugu	IGBOEZE SOUTH	Community	Umuezonum iheaka	2021-04-29	6.8999139 7.4653518 0.0 400.0	6.8999139	7.4653518	0.0	400.0	12	26	0	0	Eze Adaeze	174865561	c68288e5-998e-48c5-bd61-35d99ec0037f	2021-04-29T17:46:21		[]	submitted_via_web			1396
2021-04-27T16:36:35.655+01:00	2021-04-28T15:35:41.465+01:00	2021-04-27	Ezema Christiana Onyinyechi	08050294348	Enugu	IGBOEZE SOUTH	Community	Chikamso Ugwu's house , Itchi agu	2021-04-28	6.9709351 7.3441063 342.5283004799041 3.9	6.9709351	7.3441063	342.5283004799041	3.9	1	4	0	1	Ezema Christiana Onyinyechi	174534336	e3f525f2-6d42-43e0-a07b-d284b1a4b333	2021-04-28T14:36:31		[]	submitted_via_web			1418
2021-04-27T17:07:11.109+01:00	2021-04-28T15:37:41.870+01:00	2021-04-27	Ezema Christiana Onyinyechi	08050294348	Enugu	IGBOEZE SOUTH	Community	Mr Sunday Ezema House, Umuogbu	2021-04-28	6.9808647 7.4007939 0.0 3700.0	6.9808647	7.4007939	0.0	3700.0	2	0	1	0	Ezema Christiana Onyinyechi	174535015	cc19d416-517e-4066-a469-56df65813863	2021-04-28T14:38:19		[]	submitted_via_web			1419
2021-04-25T07:35:08.242+01:00	2021-04-29T13:16:41.937+01:00	2021-04-25	Eze Adaeze	07065996966	Enugu	IGBOEZE SOUTH	Community	Saint Marys' parish uhunowerre.	2021-04-25	6.9192909 7.4266907 418.65694597080096 5.0	6.9192909	7.4266907	418.65694597080096	5.0	36	60	0	0	Eze Adaeze	174782836	40a90690-f52c-4f91-9f93-0d93b82ac301	2021-04-29T12:25:15		[]	submitted_via_web			1453
2021-04-29T13:16:48.907+01:00	2021-04-29T13:19:22.655+01:00	2021-04-29	Eze Adaeze	07065996966	Enugu	IGBOEZE SOUTH	Community	Okpube	2021-04-29	6.9002468 7.4653518 422.67552827403205 400.0	6.9002468	7.4653518	422.67552827403205	400.0	15	13	0	2	Eze Adaeze	174782840	3508df8e-0251-46d9-8680-564eb37748a7	2021-04-29T12:25:17		[]	submitted_via_web			1454
2021-04-27T11:00:24.413+01:00	2021-04-29T20:50:03.977+01:00	2021-04-27	Ossai peace A	08112346074	Enugu	IGBOEZE SOUTH	School	St Steven nursery and primary school obiette agu	2021-04-22	6.9651184 7.2674903 239.47919217318753 4.65	6.9651184	7.2674903	239.47919217318753	4.65	80	45	3	2	Ossai peace A	174891242	2497fc1b-ddb9-49e5-aa4a-ea4351df710d	2021-04-29T19:51:06		[]	submitted_via_web			1460
2021-04-27T11:17:18.749+01:00	2021-04-29T20:40:17.079+01:00	2021-04-27	Ossai peace A	08112346074	Enugu	IGBOEZE SOUTH	School	Community primary school ibagwani	2021-04-27	6.9519257 7.267704 187.30371815254128 4.96	6.9519257	7.267704	187.30371815254128	4.96	74	90	4	3	Ossai peace A	174891245	f26018a6-f2e3-437d-bd54-07bbfb394dbc	2021-04-29T19:51:06		[]	submitted_via_web			1461
2021-03-29T14:18:55.003+01:00	2021-04-29T21:13:59.577+01:00	2021-03-29	Ossai peace A	08112346074	Enugu	IGBOEZE SOUTH	School	Mareb nursery and primary school	2021-04-13	6.9174783 7.4045382 361.55939310475094 4.9	6.9174783	7.4045382	361.55939310475094	4.9	20	25	3	4	Ossai peace A	174896951	18fa9367-faa8-4b6c-8e4a-fae815a90cf5	2021-04-29T20:19:59		[]	submitted_via_web			1462
2021-04-27T09:04:32.165+01:00	2021-04-29T21:10:10.475+01:00	2021-04-27	Ossai peace A	08112346074	Enugu	IGBOEZE SOUTH	School	Community primary school	2021-04-27	6.8995827 7.3386616 289.17701570083256 4.12	6.8995827	7.3386616	289.17701570083256	4.12	80	40	5	3	Ossai peace A	174896955	c4af8810-11bc-47b8-aae0-a3b26ece81f1	2021-04-29T20:20:00		[]	submitted_via_web			1463
2021-04-27T10:38:39.463+01:00	2021-04-29T21:19:44.080+01:00	2021-04-27	Ossai peace A	08112346074	Enugu	IGBOEZE SOUTH	School	Obeeti	2021-04-27	6.9823783 7.3157675 236.73229239081397 3.9	6.9823783	7.3157675	236.73229239081397	3.9	20	45	2	5	Ossai peace A	174896956	5222f538-c04b-4345-911b-64e96a4e09bc	2021-04-29T20:20:00		[]	submitted_via_web			1464
2021-04-27T10:58:09.493+01:00	2021-04-29T20:59:35.073+01:00	2021-04-27	Ossai peace A	08112346074	Enugu	IGBOEZE SOUTH	School	Utobollo central school ibagwani agu	2021-04-26	6.976653 7.2823072 240.50297448007623 4.78	6.976653	7.2823072	240.50297448007623	4.78	24	10	3	8	Ossai peace A	174896958	6c6911be-e647-4668-9acb-d4cad5c80c2d	2021-04-29T20:20:01		[]	submitted_via_web			1465
2021-04-27T11:00:24.413+01:00	2021-04-29T20:53:44.759+01:00	2021-04-27	Ossai peace A	08112346074	Enugu	IGBOEZE SOUTH	School	St Steven nursery and primary school obiette agu	2021-04-22	6.9651184 7.2674903 239.47919217318753 4.65	6.9651184	7.2674903	239.47919217318753	4.65	80	45	3	2	Ossai peace A	174896963	97a43df1-e38a-4aa0-841b-16028db055f0	2021-04-29T20:20:02		[]	submitted_via_web			1466
2021-04-27T11:30:49.070+01:00	2021-04-29T21:24:12.993+01:00	2021-04-27	Ossai peace A	08112346074	Enugu	IGBOEZE SOUTH	School	Community primary school	2021-04-27	6.9450297 7.2543489 178.8589155471335 4.85	6.9450297	7.2543489	178.8589155471335	4.85	40	35	0	4	Ossai peace A	174897808	7ccc2ca3-9553-4423-8606-4a10d1dc29a5	2021-04-29T20:25:34		[]	submitted_via_web			1467
2021-05-04T13:21:14.519+01:00	2021-05-04T13:28:53.885+01:00	2021-05-04	Eze Adaeze	07065996966	Enugu	IGBOEZE SOUTH	School	Awka N'obara primary school l iheakpu-Awka	2021-05-04	6.9161067 7.4171483 369.5943953241571 3.9	6.9161067	7.4171483	369.5943953241571	3.9	152	159	10	15	Eze Adaeze	177105056	fd4a33c5-0373-451e-bbcc-b94192914190	2021-05-10T11:55:06		[]	submitted_via_web			1516
2021-05-10T12:43:14.554+01:00	2021-05-10T12:48:15.447+01:00	2021-05-10	Eze Adaeze	07065996966	Enugu	IGBOEZE SOUTH	School	Union Primary School, Umujioha Ovoko.	2021-05-10	6.9051283 7.44444 359.4958285596633 5.2	6.9051283	7.44444	359.4958285596633	5.2	110	121	10	15	Eze Adaeze	177105059	7990c7d9-418b-42b5-8c2a-d46c9fe2edd4	2021-05-10T11:55:07		[]	submitted_via_web			1517
2021-03-30T11:47:23.708+01:00	2021-03-31T00:27:18.725+01:00	2021-03-30	Ogbodo Cynthia Amarachukwu	07032791141	Enugu	ISI-UZO	School	Assemblies of God Nursery and Primary School Isienu Agudene Neke	2021-03-30	6.6621217 7.602915 164.2 2.32	6.6621217	7.602915	164.2	2.32	5	7	0	0	Ogbodo Cynthia Amarachukwu	168694405	29b57309-6d31-4b23-ae32-aece99e15169	2021-03-30T23:27:53		[]	submitted_via_web			1
2021-02-22T08:45:47.754+01:00	2021-02-22T08:47:16.326+01:00	2021-02-22	Pharm. Blessing Onuora	07069736411	Enugu	ISI-UZO	School	St. John's Secondary school Aguamede Eha-Amufu	2021-02-22	6.7176897 7.7468674 161.73705128424277 4.9	6.7176897	7.7468674	161.73705128424277	4.9	36	51	1	2	Pharm. Blessing Onuora	160129597	2c09716a-ed1b-431f-a683-605d67419d68	2021-02-22T09:36:21		[]	submitted_via_web			6
2021-02-22T08:41:19.445+01:00	2021-02-22T08:43:57.249+01:00	2021-02-22	Pharm. Blessing Onuora	07069736411	Enugu	ISI-UZO	School	Central School Aguamede Eha-Amufu	2021-02-22	6.71668 7.7467004 173.50818986851786 4.9	6.71668	7.7467004	173.50818986851786	4.9	34	42	0	0	Pharm. Blessing Onuora	160129590	7efa92a0-8453-4b76-b2f9-e7d7b23ad2fd	2021-02-22T09:36:20		[]	submitted_via_web			7
2021-02-22T08:32:06.688+01:00	2021-02-22T08:33:19.029+01:00	2021-02-22	Pharm. Blessing Onuora	07069736411	Enugu	ISI-UZO	Community	Nkwo Aguamede Eha-Amufu	2021-02-22	6.7253227 7.7568716 190.8407038194946 4.9	6.7253227	7.7568716	190.8407038194946	4.9	34	67	1	0	Pharm. Blessing Onuora	160129586	c3c0a4b3-eada-41f2-a157-3c1098e6a2fb	2021-02-22T09:36:19		[]	submitted_via_web			8
2021-02-22T08:12:09.578+01:00	2021-02-22T08:13:51.307+01:00	2021-02-22	Pharm. Blessing Onuora	07069736411	Enugu	ISI-UZO	School	St. Paul's Model secondary school Ikpakpara Aguamede Eha-Amufu	2021-02-22	6.7642137 7.7918726 175.97556850435458 4.9	6.7642137	7.7918726	175.97556850435458	4.9	34	46	0	1	Pharm. Blessing Onuora	160129579	f7fe0ae8-de5b-407f-9efb-3e865945d2b1	2021-02-22T09:36:17		[]	submitted_via_web			9
2021-02-22T08:08:53.823+01:00	2021-02-22T08:10:09.074+01:00	2021-02-22	Pharm. Blessing Onuora	07069736411	Enugu	ISI-UZO	School	St. Paul's Model nursery and Primary school Ikpakpara Aguamede Eha-Amufu	2021-02-22	6.7684832 7.7944889 162.95116878796782 4.9	6.7684832	7.7944889	162.95116878796782	4.9	52	68	0	0	Pharm. Blessing Onuora	160129574	8e2ca13f-aca3-4cdb-899c-9d2a92a7bd9b	2021-02-22T09:36:17		[]	submitted_via_web			10
2021-02-22T08:03:49.015+01:00	2021-02-22T08:05:18.404+01:00	2021-02-22	Pharm. Blessing Onuora	07069736411	Enugu	ISI-UZO	School	Aguamede community secondary school Ikpakpara Eha-Amufu	2021-02-22	6.7723604 7.8004006 164.6195775915256 4.9	6.7723604	7.8004006	164.6195775915256	4.9	50	70	2	3	Pharm. Blessing Onuora	160129570	2962401e-49ee-48cf-9cf4-7bf4b2793e1e	2021-02-22T09:36:16		[]	submitted_via_web			11
2021-02-22T08:02:02.077+01:00	2021-02-22T08:03:45.389+01:00	2021-02-22	Pharm. Blessing Onuora	07069736411	Enugu	ISI-UZO	School	Ikpakpara Primary School Aguamede Eha-Amufu	2021-02-22	6.7723141 7.8004275 154.33432744652654 4.9	6.7723141	7.8004275	154.33432744652654	4.9	53	72	3	10	Pharm. Blessing Onuora	160129566	6c4813e0-6ad1-42c5-adf3-46f4e3c6bbb1	2021-02-22T09:36:16		[]	submitted_via_web			12
2021-02-22T07:49:03.685+01:00	2021-02-22T07:50:21.838+01:00	2021-02-22	Pharm. Blessing Onuora	07069736411	Enugu	ISI-UZO	School	Ugwuoduma Primary School Aguamede Eha-Amufu	2021-02-22	6.7980615 7.8127393 131.99428818541682 4.9	6.7980615	7.8127393	131.99428818541682	4.9	35	41	0	0	Pharm. Blessing Onuora	160129561	dd75fc6b-5489-4dd4-80fd-406382635adc	2021-02-22T09:36:14		[]	submitted_via_web			13
2021-02-22T07:37:07.303+01:00	2021-02-22T07:39:07.712+01:00	2021-02-22	Pharm. Blessing Onuora	07069736411	Enugu	ISI-UZO	School	St. Barth's Future Glory Academy nursery and Primary school Ikpakpara Aguamede	2021-02-22	6.7757909 7.8029218 142.08816081601435 4.9	6.7757909	7.8029218	142.08816081601435	4.9	13	19	0	0	Pharm. Blessing Onuora	160129553	7bb0fb64-de0c-4d9c-9be2-540a9b37a7b1	2021-02-22T09:36:12		[]	submitted_via_web			14
2021-02-24T15:28:42.348+01:00	2021-02-24T15:30:44.994+01:00	2021-02-24	igwurube David Ebuka	08162265791	Enugu	ISI-UZO	School	St.Michael's primary school , Amede Eha-amufu	2021-02-24	6.6600559 7.7599913 124.58739294877206 4.92	6.6600559	7.7599913	124.58739294877206	4.92	12	15	7	8	Igwurube David Ebuka	160800893	7444f878-3e7c-4c49-9aa1-01c483b408f5	2021-02-24T14:43:06		[]	submitted_via_web			20
2021-02-24T15:19:24.084+01:00	2021-02-24T15:22:20.059+01:00	2021-02-24	igwurube David Ebuka	08162265791	Enugu	ISI-UZO	School	Community primary school , Amede Eha-amufu	2021-02-24	6.6581025 7.760679 115.73405207916068 4.7	6.6581025	7.760679	115.73405207916068	4.7	17	6	10	4	Igwurube David Ebuka	160800826	4e5e3cbd-b41a-4b0c-b438-b025f816c0a8	2021-02-24T14:42:57		[]	submitted_via_web			21
2021-02-24T15:08:30.870+01:00	2021-02-24T15:11:53.846+01:00	2021-02-24	igwurube David Ebuka	08162265791	Enugu	ISI-UZO	School	Little Saint Nursery and primary School, Amede Eha-amufu	2021-02-24	6.661222 7.7600037 126.5803105022093 4.933	6.661222	7.7600037	126.5803105022093	4.933	10	16	5	7	Igwurube David Ebuka	160800814	dc0f3882-f1c0-4518-bf15-fe2af82bcebd	2021-02-24T14:42:55		[]	submitted_via_web			22
2021-02-18T10:28:23.524+01:00	2021-02-18T10:35:04.231+01:00	2021-02-18	igwurube David Ebuka	08162265791	Enugu	ISI-UZO	School	St paul"s nursery and primary school, Ihenyi	2021-02-18	6.6609435 7.7540143 97.44965223758587 4.54	6.6609435	7.7540143	97.44965223758587	4.54	12	10	7	3	Igwurube David Ebuka	159365227	d102e906-b6e1-4c3a-8f6b-10dad2823711	2021-02-18T09:35:21		[]	submitted_via_web			25
2021-02-18T10:24:31.010+01:00	2021-02-18T10:27:46.915+01:00	2021-02-18	igwurube David Ebuka	08162265791	Enugu	ISI-UZO	School	Divine Fruits nursery and primary School, Uzamugwu Eha-amufu	2021-02-18	6.6614447 7.7537768 96.49619980198209 5.0	6.6614447	7.7537768	96.49619980198209	5.0	16	13	9	11	Igwurube David Ebuka	159365226	9af1dcb5-1e02-463f-ba59-4a3f434275ab	2021-02-18T09:35:20		[]	submitted_via_web			26
2021-02-24T11:25:00.869+01:00	2021-03-02T14:00:52.733+01:00	2021-02-24	Ogbodo Cynthia Amarachukwu	07032791141	Enugu	ISI-UZO	School	Community Primary School, Mbu Akpoti	2021-03-01	6.759376 7.5992618 202.4 2.9	6.759376	7.5992618	202.4	2.9	28	29	11	2	Ogbodo Cynthia Amarachukwu	162204074	8f469641-56ee-4b34-a2c9-f02cf4dec525	2021-03-02T15:42:22		[]	submitted_via_web			54
2021-03-30T10:55:01.035+01:00	2021-03-31T00:20:15.041+01:00	2021-03-30	Ogbodo Cynthia Amarachukwu	07032791141	Enugu	ISI-UZO	School	Ugwuakparata Nursery and Primary School, Neke	2021-03-30	6.695355 7.6215317 183.0 2.32	6.695355	7.6215317	183.0	2.32	25	30	9	1	Ogbodo Cynthia Amarachukwu	168694400	6dcdb48c-acbe-4729-b90a-45633a1ae2ac	2021-03-30T23:27:52		[]	submitted_via_web			56
2021-03-30T11:27:11.307+01:00	2021-03-31T00:24:19.555+01:00	2021-03-30	Ogbodo Cynthia Amarachukwu	07032791141	Enugu	ISI-UZO	School	Community Secondary School, Emeora Neke	2021-03-30	6.6903508 7.6166018 200.9 2.166	6.6903508	7.6166018	200.9	2.166	26	37	1	0	Ogbodo Cynthia Amarachukwu	168694402	3109b6ce-d415-4486-afb3-f93c44b5e45e	2021-03-30T23:27:52		[]	submitted_via_web			57
2021-02-25T11:39:35.417+01:00	2021-02-25T16:21:30.445+01:00	2021-02-25	igwurube David Ebuka	08162265791	Enugu	ISI-UZO	School	God's love primary school , Ofiolu Eha-amufu	2021-02-25	6.6627009 7.7587075 146.8577424756663 4.983	6.6627009	7.7587075	146.8577424756663	4.983	20	18	10	6	Igwurube David Ebuka	161110393	ad7d1fdb-5a37-48b4-afc7-46645e41eeca	2021-02-25T15:42:23		[]	submitted_via_web			64
2021-02-24T11:54:14.058+01:00	2021-03-02T14:05:08.202+01:00	2021-02-24	Ogbodo Cynthia Amarachukwu	07032791141	Enugu	ISI-UZO	School	St Michael Nursery and Primary School, Mbu Akpoti.	2021-03-01	6.7605583 7.6005883 217.0 2.42	6.7605583	7.6005883	217.0	2.42	15	17	15	17	Ogbodo Cynthia Amarachukwu	162204076	25803e17-1eb1-42dd-99fb-3110ca344084	2021-03-02T15:42:23		[]	submitted_via_web			65
2021-03-29T13:10:58.860+01:00	2021-03-29T13:13:20.318+01:00	2021-03-29	Pharm. Blessing Onuora	07069736411	Enugu	ISI-UZO	Community	Ebe Blessing compound Ideolugbu Ochin	2021-03-29	6.5862298 7.7888658 101.41552603591047 4.923	6.5862298	7.7888658	101.41552603591047	4.923	0	1	0	0	Pharm. Blessing Onuora	168319291	8900accc-606f-47f3-9ef6-894238bdb3e7	2021-03-29T14:16:59		[]	submitted_via_web			76
2021-02-24T12:42:23.014+01:00	2021-03-05T16:28:11.395+01:00	2021-02-24	Ogbodo Cynthia Amarachukwu	07032791141	Enugu	ISI-UZO	School	Central School Mbu Amon	2021-03-05	6.7861533 7.606235 236.0 2.45	6.7861533	7.606235	236.0	2.45	25	28	11	6	Ogbodo Cynthia Amarachukwu	162970017	bfc4a0a2-a702-471a-9ac4-45350dbf3dec	2021-03-05T15:34:07		[]	submitted_via_web			77
2021-03-29T13:32:13.382+01:00	2021-03-29T13:36:17.265+01:00	2021-03-29	Pharm. Blessing Onuora	07069736411	Enugu	ISI-UZO	Community	Ede patience compound Ideolugbu Ochin	2021-03-29	6.5871781 7.7888713 120.13546762882517 4.9	6.5871781	7.7888713	120.13546762882517	4.9	0	1	0	0	Pharm. Blessing Onuora	168319302	15f8e125-549c-40d5-9c2a-826f70b7b934	2021-03-29T14:17:00		[]	submitted_via_web			89
2021-03-29T11:25:23.278+01:00	2021-03-29T11:26:48.842+01:00	2021-03-29	Pharm. Blessing Onuora	07069736411	Enugu	ISI-UZO	School	Community secondary school Umuhu	2021-03-29	6.6412432 7.765807 105.83282434486937 4.9	6.6412432	7.765807	105.83282434486937	4.9	69	104	0	0	Pharm. Blessing Onuora	168319257	83300635-bdc5-4bfa-970f-2bbe80da6ed3	2021-03-29T14:16:53		[]	submitted_via_web			90
2021-03-29T14:10:57.475+01:00	2021-03-29T14:12:11.838+01:00	2021-03-29	Pharm. Blessing Onuora	07069736411	Enugu	ISI-UZO	Community	Odo Uche compound Ochin	2021-03-29	6.5960306 7.7664168 122.82772619230771 4.9	6.5960306	7.7664168	122.82772619230771	4.9	1	0	0	0	Pharm. Blessing Onuora	168319319	d5282e43-06d5-456d-876d-c193e5b48f17	2021-03-29T14:17:04		[]	submitted_via_web			93
2021-03-29T14:02:46.265+01:00	2021-03-29T14:04:31.419+01:00	2021-03-29	Pharm. Blessing Onuora	07069736411	Enugu	ISI-UZO	Community	Odo Melitus compound Ochin	2021-03-29	6.5948156 7.7681839 112.33108958143008 4.9	6.5948156	7.7681839	112.33108958143008	4.9	3	3	0	0	Pharm. Blessing Onuora	168319314	3f5334bd-fb1a-4c8d-abc9-2f722d0935d3	2021-03-29T14:17:02		[]	submitted_via_web			94
2021-03-29T13:57:22.392+01:00	2021-03-29T13:59:28.316+01:00	2021-03-29	Pharm. Blessing Onuora	07069736411	Enugu	ISI-UZO	Community	Elias Ilunze compound Ochin	2021-03-29	6.594276 7.7683027 143.54341462193503 4.9	6.594276	7.7683027	143.54341462193503	4.9	2	1	0	0	Pharm. Blessing Onuora	168319312	016d04a7-f65e-46cc-9b53-1506def5a9c2	2021-03-29T14:17:02		[]	submitted_via_web			95
2021-03-29T13:50:31.124+01:00	2021-03-29T13:53:06.243+01:00	2021-03-29	Pharm. Blessing Onuora	07069736411	Enugu	ISI-UZO	Community	Ogbu compound Ochin	2021-03-29	6.5942553 7.7706204 83.80291219488267 4.994	6.5942553	7.7706204	83.80291219488267	4.994	0	5	0	0	Pharm. Blessing Onuora	168319308	49a4bcec-b00a-4795-885d-b640a165a5a5	2021-03-29T14:17:01		[]	submitted_via_web			97
2021-03-29T13:27:20.698+01:00	2021-03-29T13:29:43.426+01:00	2021-03-29	Pharm. Blessing Onuora	07069736411	Enugu	ISI-UZO	Community	Olinya Ebem compound Ideolugbu Ochin	2021-03-29	6.5869799 7.7891603 126.01469351951842 4.9	6.5869799	7.7891603	126.01469351951842	4.9	3	3	0	0	Pharm. Blessing Onuora	168319297	833792da-3c26-4021-be37-bba2b14de86f	2021-03-29T14:17:00		[]	submitted_via_web			98
2021-03-29T13:16:29.110+01:00	2021-03-29T13:19:11.339+01:00	2021-03-29	Pharm. Blessing Onuora	07069736411	Enugu	ISI-UZO	Community	Obaraezi Odo compound Ideolugbu Ochin	2021-03-29	6.5861742 7.7886203 96.94214786828825 4.9	6.5861742	7.7886203	96.94214786828825	4.9	2	1	0	0	Pharm. Blessing Onuora	168319294	f647bed1-9d4b-4355-831c-5ae3db1abefd	2021-03-29T14:16:59		[]	submitted_via_web			99
2021-03-29T13:08:04.116+01:00	2021-03-29T13:09:47.050+01:00	2021-03-29	Pharm. Blessing Onuora	07069736411	Enugu	ISI-UZO	Community	Ede udu compound Ideolugbu Ochin	2021-03-29	6.5864371 7.7886015 141.8469384714872 4.996	6.5864371	7.7886015	141.8469384714872	4.996	0	2	0	0	Pharm. Blessing Onuora	168319287	d88c2b2c-0447-48d8-8435-c2edbd515404	2021-03-29T14:16:58		[]	submitted_via_web			100
2021-03-29T12:58:50.609+01:00	2021-03-29T13:00:32.758+01:00	2021-03-29	Pharm. Blessing Onuora	07069736411	Enugu	ISI-UZO	Community	Ifesinachi Ebe compound Ideolugbu Ochin	2021-03-29	6.5877445 7.7862296 99.9381911673575 4.539	6.5877445	7.7862296	99.9381911673575	4.539	5	0	0	0	Pharm. Blessing Onuora	168319283	e9c6befd-d1a0-4fd0-a217-0a781c08d5ed	2021-03-29T14:16:57		[]	submitted_via_web			101
2021-03-29T12:47:47.702+01:00	2021-03-29T12:49:55.839+01:00	2021-03-29	Pharm. Blessing Onuora	07069736411	Enugu	ISI-UZO	Community	Omobeatu compound Ideolugbu Ochin	2021-03-29	6.5881538 7.7871422 97.72656046330201 4.9	6.5881538	7.7871422	97.72656046330201	4.9	1	3	0	0	Pharm. Blessing Onuora	168319279	ee441aa6-aaec-4ad3-b362-c6c1558a74d9	2021-03-29T14:16:56		[]	submitted_via_web			102
2021-03-29T12:07:51.546+01:00	2021-03-29T12:09:54.383+01:00	2021-03-29	Pharm. Blessing Onuora	07069736411	Enugu	ISI-UZO	School	Ochin Primary school Umuhu	2021-03-29	6.5949569 7.7709352 102.56490659712527 4.9	6.5949569	7.7709352	102.56490659712527	4.9	25	46	0	0	Pharm. Blessing Onuora	168319275	c23280e4-28b8-4df3-a6f8-5c40feac2172	2021-03-29T14:16:55		[]	submitted_via_web			103
2021-03-29T11:45:02.149+01:00	2021-03-29T11:47:03.030+01:00	2021-03-29	Pharm. Blessing Onuora	07069736411	Enugu	ISI-UZO	School	St. Peter nursery and Primary school Umuhu	2021-03-29	6.6403163 7.7658736 104.05160484019554 4.9	6.6403163	7.7658736	104.05160484019554	4.9	56	84	0	0	Pharm. Blessing Onuora	168319262	c1b4864a-8320-41f2-bb61-41d3b24bc9ee	2021-03-29T14:16:54		[]	submitted_via_web			104
2021-03-16T12:24:33.799+01:00	2021-03-20T16:34:30.565+01:00	2021-03-16	Ogbodo Cynthia Amarachukwu	07032791141	Enugu	ISI-UZO	Community	Agbo Anike's Compound Ugwogo Nike	2021-03-20	6.6249833 7.5587483 187.3 2.16	6.6249833	7.5587483	187.3	2.16	4	2	0	0	Ogbodo Cynthia Amarachukwu	166402128	279b1ca6-175f-4886-a1e1-cd47d81c0cf3	2021-03-20T15:39:12		[]	submitted_via_web			108
2021-04-08T09:47:07.515+01:00	2021-04-08T11:43:38.587+01:00	2021-04-08	igwurube David Ebuka	08162265791	Enugu	ISI-UZO	School	Amede Primary School, Amede	2021-04-08	6.654972 7.7595269 92.62877916053652 4.933	6.654972	7.7595269	92.62877916053652	4.933	22	14	9	7	Igwurube David Ebuka	170428544	14bbcce8-24da-4396-983b-f78ca64d8df4	2021-04-08T12:13:14		[]	submitted_via_web			126
2021-04-08T09:39:50.049+01:00	2021-04-08T11:45:13.555+01:00	2021-04-08	igwurube David Ebuka	08162265791	Enugu	ISI-UZO	School	Ngene - Ikpa Community nursery and primary school, Amede	2021-04-08	6.6552966 7.76243 100.98008311165732 4.54	6.6552966	7.76243	100.98008311165732	4.54	19	11	5	4	Igwurube David Ebuka	170428540	632c0285-2354-40cb-8ee6-0c1c5196b8f4	2021-04-08T12:13:13		[]	submitted_via_web			127
2021-04-08T09:28:22.090+01:00	2021-04-08T11:42:20.998+01:00	2021-04-08	igwurube David Ebuka	08162265791	Enugu	ISI-UZO	School	St. Mary Catholic School, Apata	2021-04-08	6.6573365 7.7597528 122.19509922287456 4.98	6.6573365	7.7597528	122.19509922287456	4.98	18	15	10	8	Igwurube David Ebuka	170428519	06885871-573d-4ad7-8b48-a08dc2538dd1	2021-04-08T12:13:06		[]	submitted_via_web			128
2021-03-16T13:09:59.190+01:00	2021-03-16T13:57:54.216+01:00	2021-03-16	igwurube David Ebuka	08162265791	Enugu	ISI-UZO	School	St. Mary Catholic school , Akasa	2021-03-16	6.6633201 7.7631262 125.03812215808455 4.75	6.6633201	7.7631262	125.03812215808455	4.75	30	19	7	6	Igwurube David Ebuka	165397843	219d5c1d-a8cf-4505-879d-ae2f1e48b1a2	2021-03-16T12:59:26		[]	submitted_via_web			131
2021-03-15T08:11:39.118+01:00	2021-03-15T08:13:42.755+01:00	2021-03-15	Pharm. Blessing Onuora	07069736411	Enugu	ISI-UZO	Community	Ogbodo compound Onuntu Isu	2021-03-15	6.751971 7.7357952 147.22525983572675 4.9	6.751971	7.7357952	147.22525983572675	4.9	3	1	0	0	Pharm. Blessing Onuora	168217771	ef9057ee-6a30-490a-8a29-8679e0c2beeb	2021-03-29T08:26:26		[]	submitted_via_web			135
2021-02-24T12:07:12.940+01:00	2021-03-05T16:24:33.680+01:00	2021-02-24	Ogbodo Cynthia Amarachukwu	07032791141	Enugu	ISI-UZO	School	Chiamaka Nursery and Primary School Ukpoka	2021-03-04	6.7523367 7.6024233 192.2 2.9	6.7523367	7.6024233	192.2	2.9	28	25	5	9	Ogbodo Cynthia Amarachukwu	162970395	02c20ff5-3842-4a50-805e-4f418107a1f0	2021-03-05T15:36:13		[]	submitted_via_web			137
2021-02-06T08:03:24.272+01:00	2021-02-06T08:10:45.338+01:00	2021-02-06	igwurube David Ebuka	08162265791	Enugu	ISI-UZO	School	Oguzor primary school	2021-02-06	6.6614054 7.7539253 125.71163666905022 4.983	6.6614054	7.7539253	125.71163666905022	4.983	10	8	5	4	Igwurube David Ebuka	156736757	3eed61db-3992-4054-bb1d-e5c2ad79cd4f	2021-02-06T07:13:12		[]	submitted_via_web			140
2021-02-08T08:56:32.994+01:00	2021-02-08T08:59:21.009+01:00	2021-02-08	Pharm. Blessing Onuora	07069736411	Enugu	ISI-UZO	School	Community primary school Odoba-uzam Eha-Amufu	2021-02-08	6.8308518 7.8229865 152.33323669433594 4.79	6.8308518	7.8229865	152.33323669433594	4.79	67	115	0	0	Pharm. Blessing Onuora	157189500	78889990-48c0-40e2-b7e4-5659a0816500	2021-02-08T14:40:14		[]	submitted_via_web			161
2021-02-08T09:42:54.744+01:00	2021-02-08T10:03:28.650+01:00	2021-02-08	Pharm. Blessing Onuora	07069736411	Enugu	ISI-UZO	School	Aguamede Farm settlers primary school Okpirigwu Eha-Amufu	2021-02-08	6.8841834 7.8194945 154.97589111328125 4.9	6.8841834	7.8194945	154.97589111328125	4.9	29	55	0	1	Pharm. Blessing Onuora	157189503	9df7d203-c185-49d6-b64d-6c9147ee3c7a	2021-02-08T14:40:14		[]	submitted_via_web			162
2021-02-06T13:42:21.977+01:00	2021-02-06T13:44:12.302+01:00	2021-02-06	Pharm. Blessing Onuora	07069736411	Enugu	ISI-UZO	Community	Nkwo Aguamede	2021-02-06	6.7251134 7.7571863 162.70336333103478 4.9	6.7251134	7.7571863	162.70336333103478	4.9	61	198	1	0	Pharm. Blessing Onuora	157189494	6f581ebd-8922-487c-8751-ebcdefc15b51	2021-02-08T14:40:12		[]	submitted_via_web			163
2021-02-08T07:43:24.992+01:00	2021-02-08T07:46:01.320+01:00	2021-02-08	Pharm. Blessing Onuora	07069736411	Enugu	ISI-UZO	School	Zion Academy Ekwuakpa Aguamede Eha-Amufu	2021-02-08	6.7941807 7.8244824 145.23020935058594 4.9	6.7941807	7.8244824	145.23020935058594	4.9	16	19	0	0	Pharm. Blessing Onuora	157189498	31c99993-667d-451e-9d31-72982bb442ab	2021-02-08T14:40:13		[]	submitted_via_web			164
2021-02-08T08:38:50.327+01:00	2021-02-08T08:42:32.516+01:00	2021-02-08	Pharm. Blessing Onuora	07069736411	Enugu	ISI-UZO	School	St. Paul's nursery and Primary school uzam-ador Aguamede	2021-02-08	6.8271951 7.8283934 123.72074613720179 4.875	6.8271951	7.8283934	123.72074613720179	4.875	36	57	0	0	Pharm. Blessing Onuora	157189499	56aae8cf-af53-4760-9ea6-3af9dcc1c6e9	2021-02-08T14:40:13		[]	submitted_via_web			165
2021-02-08T10:25:37.081+01:00	2021-02-08T10:28:04.456+01:00	2021-02-08	Pharm. Blessing Onuora	07069736411	Enugu	ISI-UZO	School	Emmanuel Mission nursery and Primary school Okpirigwu Eha-Amufu	2021-02-08	6.8844423 7.8168554 132.43527221679688 4.855	6.8844423	7.8168554	132.43527221679688	4.855	54	66	0	0	Pharm. Blessing Onuora	157189509	7b1b5b31-53be-42d1-99fb-01057b5d74a4	2021-02-08T14:40:16		[]	submitted_via_web			166
2021-02-08T13:43:15.109+01:00	2021-02-08T13:45:58.653+01:00	2021-02-08	Pharm. Blessing Onuora	07069736411	Enugu	ISI-UZO	School	Community primary school isi-enyi Aguamede Eha-Amufu	2021-02-08	6.7789092 7.7728161 168.56716918945312 4.846	6.7789092	7.7728161	168.56716918945312	4.846	23	39	0	0	Pharm. Blessing Onuora	157189513	82c739b3-ae01-4ecf-81f6-f06bc9b10cd6	2021-02-08T14:40:17		[]	submitted_via_web			167
2021-02-08T14:15:42.171+01:00	2021-02-08T14:17:01.704+01:00	2021-02-08	Pharm. Blessing Onuora	07069736411	Enugu	ISI-UZO	School	St. Michael nursery and Primary school Aguamede Eha-Amufu	2021-02-08	6.7276999 7.758348 169.4103414826095 4.986	6.7276999	7.758348	169.4103414826095	4.986	45	56	0	0	Pharm. Blessing Onuora	157189517	16db79ae-b90d-40b0-a457-d9630d7839f7	2021-02-08T14:40:17		[]	submitted_via_web			168
2021-02-08T14:24:29.681+01:00	2021-02-08T14:30:23.518+01:00	2021-02-08	Pharm. Blessing Onuora	07069736411	Enugu	ISI-UZO	School	Presbyterian nursery and Primary school Aguamede Eha-Amufu	2021-02-08	6.7215136 7.7587528 151.62313842773438 4.789	6.7215136	7.7587528	151.62313842773438	4.789	27	36	0	0	Pharm. Blessing Onuora	157189521	ff5c41c4-1819-4da8-9adf-dd6970de0f83	2021-02-08T14:40:18		[]	submitted_via_web			169
2021-02-08T09:44:28.975+01:00	2021-02-08T19:33:08.017+01:00	2021-02-08	igwurube David Ebuka	08162265791	Enugu	ISI-UZO	School	Migrant Farmers Children Primary School, Usereke	2021-02-08	6.6904691 7.705169 152.28191531853992 4.96	6.6904691	7.705169	152.28191531853992	4.96	7	11	6	6	Igwururbe David Ebuka	157244745	d134e100-7008-422d-a4c5-76eeac407301	2021-02-08T18:34:38		[]	submitted_via_web			176
2021-02-08T10:33:12.834+01:00	2021-02-08T19:27:45.945+01:00	2021-02-08	igwurube David Ebuka	08162265791	Enugu	ISI-UZO	School	New life nursery and primary school, usereke	2021-02-08	6.6897255 7.6970148 161.8457123627086 4.98	6.6897255	7.6970148	161.8457123627086	4.98	13	17	6	4	Igwurube David Ebuka	157244754	aa590370-441b-498c-bdfe-5f89bf5eb05c	2021-02-08T18:34:43		[]	submitted_via_web			177
2021-02-08T11:37:07.816+01:00	2021-02-08T19:30:28.489+01:00	2021-02-08	igwurube David Ebuka	08162265791	Enugu	ISI-UZO	School	All Spain Anglican nursery and primary school, Ogbuzor	2021-02-08	6.707748 7.7040461 144.61316849924944 4.933	6.707748	7.7040461	144.61316849924944	4.933	19	12	10	8	Igwurube David Ebuka	157244765	a315c97a-e351-4f54-a007-8428db069cf5	2021-02-08T18:34:45		[]	submitted_via_web			178
2021-02-08T12:39:17.051+01:00	2021-02-08T19:32:04.904+01:00	2021-02-08	igwurube David Ebuka	08162265791	Enugu	ISI-UZO	School	Akasa uzam primary school, Ihenyi	2021-02-08	6.7027955 7.7308755 125.19244643293698 4.82	6.7027955	7.7308755	125.19244643293698	4.82	14	9	3	6	Igwurube David Ebuka	157244771	3c974f03-cfcf-4906-ac15-ace5642ceb02	2021-02-08T18:34:47		[]	submitted_via_web			179
2021-02-09T08:25:54.837+01:00	2021-02-10T09:46:03.995+01:00	2021-02-09	Ogbodo Cynthia Amarachukwu	07032791141	Enugu	ISI-UZO	School	Rockland Secondary School Neke	2021-02-09	6.769265 7.6605633 198.1 1.52	6.769265	7.6605633	198.1	1.52	11	19	2	5	Ogbodo Cynthia Amarachukwu	157594596	6e55b5c7-3fa4-4641-8dbf-373f425e48ef	2021-02-10T09:14:21		[]	submitted_via_web			197
2021-02-09T09:55:05.205+01:00	2021-02-10T10:10:37.850+01:00	2021-02-09	Ogbodo Cynthia Amarachukwu	07032791141	Enugu	ISI-UZO	School	Word of Faith Nursery and Primary School	2021-02-10	6.77797 7.66653 173.2 2.18	6.77797	7.66653	173.2	2.18	26	22	3	1	Ogbodo Cynthia Amarachukwu	157594603	53897c75-dc90-4cff-be96-a72c697bc68c	2021-02-10T09:14:22		[]	submitted_via_web			198
2021-02-09T10:41:41.047+01:00	2021-02-10T10:13:16.120+01:00	2021-02-09	Ogbodo Cynthia Amarachukwu	07032791141	Enugu	ISI-UZO	School	St Stephen's Nursery and Primary School Neke	2021-02-09	6.7791533 7.6624633 185.6 2.48	6.7791533	7.6624633	185.6	2.48	15	10	5	4	Ogbodo Cynthia Amarachukwu	157594605	5b6817e7-26a0-49e2-b738-c736a51e80fc	2021-02-10T09:14:23		[]	submitted_via_web			199
2021-02-09T12:25:53.726+01:00	2021-02-10T10:17:43.639+01:00	2021-02-09	Ogbodo Cynthia Amarachukwu	07032791141	Enugu	ISI-UZO	School	Nativity Secondary School, Neke Agu	2021-02-10	6.7731633 7.66093 194.5 2.14	6.7731633	7.66093	194.5	2.14	9	16	9	16	Ogbodo Cynthia Amarachukwu	157595219	02318cca-bc9e-4a12-83e7-fe33decac6b4	2021-02-10T09:18:06		[]	submitted_via_web			200
2021-02-09T13:17:31.376+01:00	2021-02-10T10:11:53.520+01:00	2021-02-09	Ogbodo Cynthia Amarachukwu	07032791141	Enugu	ISI-UZO	School	Nativity Nursery and Primary School	2021-02-09	6.76999 7.6609933 198.0 2.16	6.76999	7.6609933	198.0	2.16	10	13	6	4	Ogbodo Cynthia Amarachukwu	157595221	b7c2ecd7-8daf-48d3-9afe-d1dbe96527b6	2021-02-10T09:18:06		[]	submitted_via_web			201
2021-03-16T11:28:12.769+01:00	2021-03-20T16:23:00.096+01:00	2021-03-16	Ogbodo Cynthia Amarachukwu	07032791141	Enugu	ISI-UZO	Community	Obololo Agbogazi Ugwogo Nike	2021-03-18	6.6114 7.5847017 142.4 2.14	6.6114	7.5847017	142.4	2.14	2	5	0	0	Ogbodo Cynthia Amarachukwu	166402093	7cbbd4c7-e6cc-4cf3-ba0f-fd65278592ef	2021-03-20T15:39:06		[]	submitted_via_web			210
2021-02-10T10:11:44.216+01:00	2021-02-10T14:19:29.177+01:00	2021-02-10	igwurube David Ebuka	08162265791	Enugu	ISI-UZO	School	Central primary school, Aliyi , Umualor	2021-02-10	6.6740276 7.6931197 164.4954234333898 4.95	6.6740276	7.6931197	164.4954234333898	4.95	31	26	10	12	Igwurube David Ebuka	157677152	fd89bd70-7c53-4023-8dd0-b3c009f1be7b	2021-02-10T13:29:19		[]	submitted_via_web			211
2021-02-10T10:58:06.928+01:00	2021-02-10T14:18:00.033+01:00	2021-02-10	igwurube David Ebuka	08162265791	Enugu	ISI-UZO	School	St Anthony secondary school, Umualor	2021-02-10	6.6774 7.6753867 173.88063040514214 4.96	6.6774	7.6753867	173.88063040514214	4.96	7	6	3	2	Igwurube David Ebuka	157677202	683ee5a2-d70e-4932-9d98-a9fd5989b4f6	2021-02-10T13:29:29		[]	submitted_via_web			212
2021-02-10T13:13:03.679+01:00	2021-02-10T14:21:25.921+01:00	2021-02-10	igwurube David Ebuka	08162265791	Enugu	ISI-UZO	School	Ezeogbu community primary, school umualor	2021-02-10	6.6787852 7.6757205 136.59277215101855 4.76	6.6787852	7.6757205	136.59277215101855	4.76	16	11	6	0	Igwurube David Ebuka	157677220	79f6c1b6-e7c9-4b8d-89bc-f5f8701a3e9a	2021-02-10T13:29:32		[]	submitted_via_web			213
2021-02-10T14:21:42.274+01:00	2021-02-10T14:27:15.228+01:00	2021-02-10	igwurube David Ebuka	08162265791	Enugu	ISI-UZO	School	St. Anthony Primary School, Umualor	2021-02-10	6.6613789 7.7538392 130.7631350135546 4.916	6.6613789	7.7538392	130.7631350135546	4.916	24	4	8	0	Igwurube David Ebuka	157677274	283a0f6b-04a3-4dc0-ae4f-074358e26481	2021-02-10T13:29:43		[]	submitted_via_web			214
2021-02-11T10:04:33.777+01:00	2021-02-11T10:07:01.978+01:00	2021-02-11	igwurube David Ebuka	08162265791	Enugu	ISI-UZO	School	Community primary school Ihenyi	2021-02-11	6.6611749 7.7577401 99.70000770215186 4.94	6.6611749	7.7577401	99.70000770215186	4.94	11	9	7	3	Igwurube David Ebuka	157945507	b223d803-bc00-4672-a3bf-cf188d63ac33	2021-02-11T13:44:35		[]	submitted_via_web			227
2021-02-18T09:54:14.437+01:00	2021-02-18T10:02:17.373+01:00	2021-02-18	igwurube David Ebuka	08162265791	Enugu	ISI-UZO	School	Ofiolu community primary School, Eha-amufu	2021-02-18	6.6615028 7.7540597 144.84740939556315 4.883	6.6615028	7.7540597	144.84740939556315	4.883	19	14	12	13	Igwurube David Ebuka	159358033	c658acc3-d9be-47fd-819d-3705b96aff08	2021-02-18T09:09:11		[]	submitted_via_web			242
2021-02-15T09:10:28.239+01:00	2021-02-15T09:13:38.305+01:00	2021-02-15	Pharm. Blessing Onuora	07069736411	Enugu	ISI-UZO	School	Indigenous Comprehensive College Odenigbo	2021-02-15	6.8710728 7.7867839 136.49225592707833 4.9	6.8710728	7.7867839	136.49225592707833	4.9	46	58	2	1	Pharm. Blessing Onuora	158665797	2ee0ce20-22bc-4caa-8c8a-ffb37407815d	2021-02-15T12:50:51		[]	submitted_via_web			257
2021-02-15T09:54:28.126+01:00	2021-02-15T09:56:04.707+01:00	2021-02-15	Pharm. Blessing Onuora	07069736411	Enugu	ISI-UZO	School	Odenigbo nursery and Primary school Eha-Amufu	2021-02-15	6.8854123 7.7988485 136.5510494340383 4.763	6.8854123	7.7988485	136.5510494340383	4.763	39	54	1	1	Pharm. Blessing Onuora	158665799	f02fe28c-2c05-45a7-95c5-da7ebc64127d	2021-02-15T12:50:52		[]	submitted_via_web			258
2021-02-15T10:24:53.516+01:00	2021-02-15T10:26:54.193+01:00	2021-02-15	Pharm. Blessing Onuora	07069736411	Enugu	ISI-UZO	Community	Iron compound, Agbata community Odenigbo Eha-Amufu	2021-02-15	6.8822072 7.7903495 134.25824352310633 4.9	6.8822072	7.7903495	134.25824352310633	4.9	3	2	1	0	Pharm. Blessing Onuora	158665802	62635825-1ce2-498f-a3ec-8faf33212a3e	2021-02-15T12:50:52		[]	submitted_via_web			259
2021-02-15T12:14:34.837+01:00	2021-02-15T12:15:49.457+01:00	2021-02-15	Pharm. Blessing Onuora	07069736411	Enugu	ISI-UZO	School	Isu Community Secondary school Eha-Amufu	2021-02-15	6.7617793 7.7296408 133.48803355260304 4.9	6.7617793	7.7296408	133.48803355260304	4.9	46	59	4	1	Pharm. Blessing Onuora	158665807	9e2f4ba7-5ae4-4c8e-aa3b-0e2ed921dc41	2021-02-15T12:50:53		[]	submitted_via_web			260
2021-02-15T12:25:39.094+01:00	2021-02-15T12:29:13.992+01:00	2021-02-15	Pharm. Blessing Onuora	07069736411	Enugu	ISI-UZO	School	Holy Cross nursery and Primary school campus 2 Isu Eha-Amufu	2021-02-15	6.7506578 7.7341225 132.48471684434088 4.928	6.7506578	7.7341225	132.48471684434088	4.928	32	39	0	0	Pharm. Blessing Onuora	158665810	94b593cf-e2cf-4c31-881d-005a64eb06d5	2021-02-15T12:50:54		[]	submitted_via_web			261
2021-02-15T12:37:50.278+01:00	2021-02-15T12:43:31.447+01:00	2021-02-15	Pharm. Blessing Onuora	07069736411	Enugu	ISI-UZO	School	Community Primary school Isu Eha-Amufu	2021-02-15	6.7455942 7.7365703 132.92080305021898 4.889	6.7455942	7.7365703	132.92080305021898	4.889	49	61	0	0	Pharm. Blessing Onuora	158665813	f5b5b27f-3ed1-44a8-9358-253638126e3b	2021-02-15T12:50:54		[]	submitted_via_web			262
2021-02-15T12:46:45.869+01:00	2021-02-15T12:48:09.471+01:00	2021-02-15	Pharm. Blessing Onuora	07069736411	Enugu	ISI-UZO	School	Standard International nursery and Primary school Isu Eha-Amufu	2021-02-15	6.7485816 7.7339053 132.2166729161341 4.9	6.7485816	7.7339053	132.2166729161341	4.9	23	31	0	0	Pharm. Blessing Onuora	158665815	08a8c411-7208-4555-a2a7-a6079d107f51	2021-02-15T12:50:55		[]	submitted_via_web			263
2021-02-15T09:35:20.207+01:00	2021-02-15T15:32:05.460+01:00	2021-02-15	igwurube David Ebuka	08162265791	Enugu	ISI-UZO	School	Migrant farmers children okparigbo, umualor	2021-02-15	6.7071862 7.6786104 165.76198066078118 4.98	6.7071862	7.6786104	165.76198066078118	4.98	25	8	10	7	Igwurube David Ebuka	158709367	e7043d5d-d2fb-42c6-b5e0-f575e6c73a7d	2021-02-15T15:04:50		[]	submitted_via_web			273
2021-02-15T11:09:08.270+01:00	2021-02-15T15:33:03.936+01:00	2021-02-15	igwurube David Ebuka	08162265791	Enugu	ISI-UZO	School	Onodu primary school Ezeogbu Umualor	2021-02-15	6.6978502 7.6587218 192.63597911324658 4.66	6.6978502	7.6587218	192.63597911324658	4.66	15	14	10	5	Igwurube David Ebuka	158709394	c73bc1df-2dbc-47af-b853-c07d7fdb9616	2021-02-15T15:04:56		[]	submitted_via_web			274
2021-02-15T13:10:13.301+01:00	2021-02-15T15:33:42.894+01:00	2021-02-15	igwurube David Ebuka	08162265791	Enugu	ISI-UZO	School	Migrant farmers children school , Atori Umualor	2021-02-15	6.6438606 7.6755571 146.6826177250792 4.75	6.6438606	7.6755571	146.6826177250792	4.75	9	8	7	5	Igwurube David Ebuka	158712284	8be824a2-a3d2-410d-9287-1a4023ea881a	2021-02-15T15:13:58		[]	submitted_via_web			275
2021-02-15T13:51:11.804+01:00	2021-02-15T15:34:53.244+01:00	2021-02-15	igwurube David Ebuka	08162265791	Enugu	ISI-UZO	School	Migrant farmers children school, Agudele Aliyi	2021-02-15	6.6408787 7.6884444 143.69853584535835 5.0	6.6408787	7.6884444	143.69853584535835	5.0	9	8	6	5	Igwurube David Ebuka	158712294	f4a83d64-0258-4dc9-bebd-8da957fcc83b	2021-02-15T15:14:02		[]	submitted_via_web			276
2021-02-11T07:59:38.620+01:00	2021-02-15T17:36:25.808+01:00	2021-02-11	Ogbodo Cynthia Amarachukwu	07032791141	Enugu	ISI-UZO	School	Community Primary School,Neke	2021-02-11	6.7720733 7.6606175 197.5 2.066	6.7720733	7.6606175	197.5	2.066	13	10	10	6	Ogbodo Cynthia Amarachukwu	158749858	0a24392c-64cb-4cbe-b334-13dfe9e03c4c	2021-02-15T17:40:32		[]	submitted_via_web			282
2021-02-11T10:45:49.242+01:00	2021-02-15T17:29:18.555+01:00	2021-02-11	Ogbodo Cynthia Amarachukwu	07032791141	Enugu	ISI-UZO	School	Ngeneffi Echiki Primary School, Neke	2021-02-11	6.7263283 7.6707533 171.0 3.36	6.7263283	7.6707533	171.0	3.36	17	5	3	5	Ogbodo Cynthia Amarachukwu	158749866	da119bf8-a7e8-480c-bd07-db8cf59e7533	2021-02-15T17:40:33		[]	submitted_via_web			283
2021-02-11T11:09:04.983+01:00	2021-02-15T17:33:20.786+01:00	2021-02-11	Ogbodo Cynthia Amarachukwu	07032791141	Enugu	ISI-UZO	School	Community Secondary School, Neke	2021-02-11	6.7613783 7.6509167 224.6 2.28	6.7613783	7.6509167	224.6	2.28	6	11	2	5	Ogbodo Cynthia Amarachukwu	158749868	e5dd0d21-210d-4d59-a65e-b29bbdb69f67	2021-02-15T17:40:33		[]	submitted_via_web			284
2021-02-11T12:06:41.866+01:00	2021-02-15T17:34:04.265+01:00	2021-02-11	Ogbodo Cynthia Amarachukwu	07032791141	Enugu	ISI-UZO	School	Isiama Ngene Aduba Primary School, Neke	2021-02-11	6.7444233 7.63256 240.8 2.16	6.7444233	7.63256	240.8	2.16	5	6	5	6	Ogbodo Cynthia Amarachukwu	158749871	be09c155-7546-4ecd-8f64-1dd1de01812a	2021-02-15T17:40:33		[]	submitted_via_web			285
2021-02-11T12:53:48.376+01:00	2021-02-15T17:35:32.822+01:00	2021-02-11	Ogbodo Cynthia Amarachukwu	07032791141	Enugu	ISI-UZO	School	Community Primary School Onueme, Neke	2021-02-11	6.72239 7.64275 183.5 2.94	6.72239	7.64275	183.5	2.94	16	13	16	13	Ogbodo Cynthia Amarachukwu	158749879	bc19ead2-d995-4d0f-8990-a7b17f9ba8f4	2021-02-15T17:40:34		[]	submitted_via_web			286
2021-02-15T08:32:31.728+01:00	2021-02-15T17:10:55.658+01:00	2021-02-15	Ogbodo Cynthia Amarachukwu	07032791141	Enugu	ISI-UZO	School	Community Primary School, Ikem Nkwo	2021-02-15	6.8201283 7.7433033 177.0 3.0	6.8201283	7.7433033	177.0	3.0	13	16	8	4	Ogbodo Cynthia Amarachukwu	158749882	7039da3c-e644-4e40-9688-4da84fef7f28	2021-02-15T17:40:35		[]	submitted_via_web			287
2021-02-15T09:07:10.716+01:00	2021-02-15T17:14:40.011+01:00	2021-02-15	Ogbodo Cynthia Amarachukwu	07032791141	Enugu	ISI-UZO	School	Migrant Farmer's Children School, Ojeshi, Ikem Nkwo	2021-02-15	6.837735 7.7730283 173.2 3.12	6.837735	7.7730283	173.2	3.12	29	33	5	7	Ogbodo Cynthia Amarachukwu	158749885	1c110ee4-c41e-4cae-a46a-d49a0fdd38d3	2021-02-15T17:40:35		[]	submitted_via_web			288
2021-02-15T09:52:04.589+01:00	2021-02-15T17:17:34.752+01:00	2021-02-15	Ogbodo Cynthia Amarachukwu	07032791141	Enugu	ISI-UZO	School	Akanugu Umuejem Primary School, Ikem Etiti	2021-02-15	6.8435617 7.79341 154.5 2.58	6.8435617	7.79341	154.5	2.58	14	5	1	0	Ogbodo Cynthia Amarachukwu	158749888	06ab381b-384a-47c6-bbc4-d9dbd1ac5291	2021-02-15T17:40:35		[]	submitted_via_web			289
2021-02-15T10:49:52.306+01:00	2021-02-15T17:20:56.005+01:00	2021-02-15	Ogbodo Cynthia Amarachukwu	07032791141	Enugu	ISI-UZO	School	Migrant Farmer's Children School, Onicha Ebia Ikem	2021-02-15	6.7772883 7.727755 155.5 2.66	6.7772883	7.727755	155.5	2.66	11	16	8	4	Ogbodo Cynthia Amarachukwu	158749893	f9e72c4d-0798-4b63-a2bd-84a60e5717a9	2021-02-15T17:40:36		[]	submitted_via_web			290
2021-02-15T11:24:16.341+01:00	2021-02-15T17:23:50.149+01:00	2021-02-15	Ogbodo Cynthia Amarachukwu	07032791141	Enugu	ISI-UZO	School	Migrant Farmers Children's School, Adama Ikem	2021-02-15	6.72514 7.71326 132.9 1.966	6.72514	7.71326	132.9	1.966	11	10	8	6	Ogbodo Cynthia Amarachukwu	158749897	4cc47af0-0ef3-4608-82bb-a7b8bb599fb8	2021-02-15T17:40:37		[]	submitted_via_web			291
2021-02-15T11:49:03.019+01:00	2021-02-15T17:27:50.001+01:00	2021-02-15	Ogbodo Cynthia Amarachukwu	07032791141	Enugu	ISI-UZO	School	Community Primary School, Ugwuagbatu, Ikem	2021-02-15	6.7339133 7.6977617 160.6 3.58	6.7339133	7.6977617	160.6	3.58	9	11	3	3	Ogbodo Cynthia Amarachukwu	158749903	01ddccb2-f18f-487a-9598-71ac8a847d7c	2021-02-15T17:40:37		[]	submitted_via_web			292
2021-02-16T10:00:25.597+01:00	2021-02-16T14:15:22.741+01:00	2021-02-16	igwurube David Ebuka	08162265791	Enugu	ISI-UZO	School	Migrant farmers children school, agudele Ezeogbu umualor	2021-02-16	6.675976 7.6437299 203.52853002862872 4.66	6.675976	7.6437299	203.52853002862872	4.66	15	15	12	14	Igwurube David Ebuka	158925890	91be86b3-d233-40a8-86c0-a98aeb8cdd89	2021-02-16T13:18:28		[]	submitted_via_web			320
2021-02-16T11:02:46.808+01:00	2021-02-16T14:16:32.070+01:00	2021-02-16	igwurube David Ebuka	08162265791	Enugu	ISI-UZO	School	Migrant farmers children school, Ikeagwu Umualor	2021-02-16	6.6529423 7.6368564 158.10388005705016 4.9	6.6529423	7.6368564	158.10388005705016	4.9	17	10	15	9	Igwurube David Ebuka	158925984	6b16788a-294e-4d83-806e-7e81a4251088	2021-02-16T13:18:41		[]	submitted_via_web			321
2021-02-16T11:51:20.924+01:00	2021-02-16T14:17:52.427+01:00	2021-02-16	igwurube David Ebuka	08162265791	Enugu	ISI-UZO	School	Odobido community Primary School, Umualor	2021-02-16	6.6331906 7.6641871 166.0200671033635 4.72	6.6331906	7.6641871	166.0200671033635	4.72	29	35	10	15	Igwurube David Ebuka	158926080	09c9cd76-04cd-43fc-8b9f-7288f009e5e2	2021-02-16T13:18:52		[]	submitted_via_web			322
2021-02-18T10:05:28.548+01:00	2021-02-18T10:08:22.402+01:00	2021-02-18	igwurube David Ebuka	08162265791	Enugu	ISI-UZO	School	Ogbuzor primary school, Ihenyi	2021-02-18	6.6614911 7.7537658 142.24843002111464 4.983	6.6614911	7.7537658	142.24843002111464	4.983	13	18	6	7	Igwurube David Ebuka	159358102	e759d597-4a20-4225-aefa-05908dbcf93f	2021-02-18T09:09:24		[]	submitted_via_web			356
2021-02-23T08:54:42.783+01:00	2021-02-23T09:04:27.623+01:00	2021-02-23	igwurube David Ebuka	08162265791	Enugu	ISI-UZO	School	Rival Secondary school Umualor	2021-02-23	6.6613701 7.7538551 114.70336176658057 3.9	6.6613701	7.7538551	114.70336176658057	3.9	13	17	7	5	Igwurube David Ebuka	160397669	3237a75c-12ec-4538-9905-22c18dc0e467	2021-02-23T08:09:40		[]	submitted_via_web			406
2021-02-23T09:06:42.220+01:00	2021-02-23T09:08:51.852+01:00	2021-02-23	igwurube David Ebuka	08162265791	Enugu	ISI-UZO	School	Community Secondary School, Umualor	2021-02-23	6.6614092 7.7537554 124.04211478728733 4.98	6.6614092	7.7537554	124.04211478728733	4.98	18	10	4	6	Igwurube David Ebuka	160397723	c74e61bc-ea8d-4bfe-9820-b8442926efd2	2021-02-23T08:09:47		[]	submitted_via_web			407
2021-02-24T10:26:02.777+01:00	2021-02-24T22:59:56.463+01:00	2021-02-24	Ogbodo Cynthia Amarachukwu	07032791141	Enugu	ISI-UZO	School	Bright Future Nursery School, Mbu	2021-02-24	6.7005017 7.600555 190.3 2.64	6.7005017	7.600555	190.3	2.64	5	7	5	7	Ogbodo Cynthia Amarachukwu.	160957463	635c012f-1b0f-45a9-8332-2010fb981432	2021-02-25T07:12:48		[]	submitted_via_web			438
2021-02-24T10:27:42.236+01:00	2021-02-24T23:01:37.433+01:00	2021-02-24	Ogbodo Cynthia Amarachukwu	07032791141	Enugu	ISI-UZO	School	Agudene Mbu Primary School	2021-02-24	6.700405 7.6016671 197.6 2.533	6.700405	7.6016671	197.6	2.533	27	26	5	2	Ogbodo Cynthia Amarachukwu	160957465	6a20312c-5bf3-4cf4-b7b6-f158936fa5e4	2021-02-25T07:12:49		[]	submitted_via_web			439
2021-02-24T12:17:29.403+01:00	2021-02-25T14:50:11.568+01:00	2021-02-24	Ogbodo Cynthia Amarachukwu	07032791141	Enugu	ISI-UZO	School	Faith Century Gospel Comprehensive Primary School Ukpoka Mbu	2021-02-25	6.7476067 7.60774 185.5 2.16	6.7476067	7.60774	185.5	2.16	0	0	0	0	Ogbodo Cynthia Amarachukwu	161083297	20ed0ce0-a12c-4f46-b0b9-eebfb67ca655	2021-02-25T14:03:33		[]	submitted_via_web			468
2021-02-24T12:24:26.311+01:00	2021-02-25T14:52:21.088+01:00	2021-02-24	Ogbodo Cynthia Amarachukwu	07032791141	Enugu	ISI-UZO	School	Faith Century Gospel Comprehensive Secondary School, Ukpoka Mbu.	2021-02-25	6.7471618 7.60685 192.4 2.5	6.7471618	7.60685	192.4	2.5	0	0	0	0	Ogbodo Cynthia Amarachukwu	161083300	35a876fc-286c-43bc-854f-f26682ba21c0	2021-02-25T14:03:33		[]	submitted_via_web			469
2021-02-28T19:06:33.776+01:00	2021-02-28T19:08:55.273+01:00	2021-02-28	igwurube David Ebuka	08162265791	Enugu	ISI-UZO	Community	St. Paul's Anglican church Ihenyi Eha-amufu	2021-02-28	6.6606666 7.7545502 119.4234715242862 4.9	6.6606666	7.7545502	119.4234715242862	4.9	28	35	15	17	Igwurube David Ebuka	161719189	b2391671-5251-4cd3-b716-d05592bef3e0	2021-02-28T18:32:39		[]	submitted_via_web			487
2021-02-28T19:13:01.635+01:00	2021-02-28T19:15:20.231+01:00	2021-02-28	igwurube David Ebuka	08162265791	Enugu	ISI-UZO	School	St. Theresa's Catholic Church Eha-amufu	2021-02-28	6.6617159 7.7568224 118.01022226182286 4.86	6.6617159	7.7568224	118.01022226182286	4.86	38	42	25	14	Igwurube David Ebuka	161719339	c6dd2b73-5f0a-4d33-8448-8820b6463c80	2021-02-28T18:33:06		[]	submitted_via_web			488
2021-02-28T19:18:13.373+01:00	2021-02-28T19:22:12.557+01:00	2021-02-28	igwurube David Ebuka	08162265791	Enugu	ISI-UZO	School	Deeper life Bible Church Oweagu Afor Ehaamufu	2021-02-28	6.6596489 7.7551138 132.09574861874995 4.92	6.6596489	7.7551138	132.09574861874995	4.92	9	12	7	5	Igwurube David Ebuka	161719416	1ca5ce0f-0376-4ed5-9e05-52c3e9d8ab96	2021-02-28T18:33:19		[]	submitted_via_web			489
2021-02-28T19:23:54.323+01:00	2021-02-28T19:28:13.828+01:00	2021-02-28	igwurube David Ebuka	08162265791	Enugu	ISI-UZO	School	Living Faith Church , Nsukka Road Ehaamufu	2021-02-28	6.6596645 7.7544008 131.5693975377498 4.72	6.6596645	7.7544008	131.5693975377498	4.72	30	28	17	10	Igwurube David Ebuka	161719459	9657e5f4-a8f5-4b77-92ce-cfed4f31f31f	2021-02-28T18:33:27		[]	submitted_via_web			490
2021-02-28T20:23:13.219+01:00	2021-02-28T20:52:59.568+01:00	2021-02-28	igwurube David Ebuka	08162265791	Enugu	ISI-UZO	School	St. Michael's Anglican Church , Ikpudu Eha-amufu	2021-02-28	6.662197 7.7538292 111.37610391612357 4.54	6.662197	7.7538292	111.37610391612357	4.54	26	19	11	7	Igwurube David Ebuka	161731529	feb010a7-a608-41f2-b964-cc8da30bdb55	2021-02-28T20:22:06		[]	submitted_via_web			491
2021-03-01T12:15:05.857+01:00	2021-03-01T14:18:48.886+01:00	2021-03-01	igwurube David Ebuka	08162265791	Enugu	ISI-UZO	School	Neighbourhood primary School, Amede Eha-amufu	2021-03-01	6.6590752 7.7642284 290.46395043706764 4.86	6.6590752	7.7642284	290.46395043706764	4.86	15	9	10	5	Igwurube David Ebuka	161905398	333d686f-c648-4b2b-91bb-d871e2a59c85	2021-03-01T13:54:52		[]	submitted_via_web			502
2021-03-01T12:50:57.246+01:00	2021-03-01T14:22:00.557+01:00	2021-03-01	igwurube David Ebuka	08162265791	Enugu	ISI-UZO	School	Royal nursery and primary school, Eha-amufu	2021-03-01	6.6555192 7.7666911 117.39804293981388 4.86	6.6555192	7.7666911	117.39804293981388	4.86	22	20	14	8	Igwurube David Ebuka	161905403	3cc3e1ba-fe47-4fff-8f07-525a7b0ba20a	2021-03-01T13:54:53		[]	submitted_via_web			503
2021-03-02T10:55:49.959+01:00	2021-03-02T11:04:03.317+01:00	2021-03-02	igwurube David Ebuka	08162265791	Enugu	ISI-UZO	School	Demonstration Secondary School, Eha-amufu	2021-03-02	6.6731965 7.7669227 113.21695905708617 4.6	6.6731965	7.7669227	113.21695905708617	4.6	30	23	8	10	Igwurube David Ebuka	162115590	3d635cec-042e-461d-abb4-a699b8c9d911	2021-03-02T11:22:37		[]	submitted_via_web			508
2021-03-02T12:12:37.756+01:00	2021-03-02T12:19:02.896+01:00	2021-03-02	igwurube David Ebuka	08162265791	Enugu	ISI-UZO	School	Demonstration primary School, Eha-amufu	2021-03-02	6.661349 7.7537416 129.55565683103697 4.96	6.661349	7.7537416	129.55565683103697	4.96	21	15	5	3	Igwurube David Ebuka	162115636	27221185-31e0-4bcd-b28b-c1ce9f02cd8f	2021-03-02T11:22:41		[]	submitted_via_web			509
2021-04-20T11:31:21.560+01:00	2021-04-29T08:49:29.089+01:00	2021-04-20	Ogbodo Cynthia Amarachukwu	07032791141	Enugu	ISI-UZO	School	Seat Of Wisdom Collage Akpoti	2021-04-20	6.75734 7.5987883 205.2 3.033	6.75734	7.5987883	205.2	3.033	57	69	11	6	Ogbodo Cynthia Amarachukwu	174705349	ed0bffb0-25ce-4034-9f79-87f9df935133	2021-04-29T07:50:12		[]	submitted_via_web			558
2021-04-20T11:27:59.893+01:00	2021-04-29T08:47:12.824+01:00	2021-04-20	Ogbodo Cynthia Amarachukwu	07032791141	Enugu	ISI-UZO	School	Solid Foundation Nursery and Primary	2021-04-26	6.7578798 7.5987559 208.6 3.1	6.7578798	7.5987559	208.6	3.1	32	37	8	1	Ogbodo Cynthia Amarachukwu	174705346	fb813e06-27c4-48f1-a0dc-df7210019ffa	2021-04-29T07:50:11		[]	submitted_via_web			565
2021-04-20T10:08:19.109+01:00	2021-04-24T09:30:02.871+01:00	2021-04-20	Ogbodo Cynthia Amarachukwu	07032791141	Enugu	ISI-UZO	Community	Home Base Chemist Store	2021-04-26	6.7810433 7.6045817 249.9 3.24	6.7810433	7.6045817	249.9	3.24	3	3	0	0	Ogbodo Cynthia Amarachukwu	174705337	e3d3db3f-7e31-4dcc-9bc1-8d8e1e1c5a1c	2021-04-29T07:50:10		[]	submitted_via_web			566
2021-03-05T06:54:29.423+01:00	2021-03-05T07:04:02.318+01:00	2021-03-05	igwurube David Ebuka	08162265791	Enugu	ISI-UZO	Community	Obi village Eha-amufu	2021-03-05	6.6612118 7.75086 80.93716586324258 4.94	6.6612118	7.75086	80.93716586324258	4.94	50	43	30	40	Igwurube David Ebuka	162853177	4c0aa8db-6a39-4b87-ae14-c81757f09573	2021-03-05T06:18:42		[]	submitted_via_web			575
2021-02-24T12:54:33.356+01:00	2021-03-05T16:31:00.190+01:00	2021-02-24	Ogbodo Cynthia Amarachukwu	07032791141	Enugu	ISI-UZO	School	Central Nursery School Mbu	2021-03-05	6.7836 7.6048767 247.2 1.58	6.7836	7.6048767	247.2	1.58	13	9	2	0	Ogbodo Cynthia Amarachukwu	162970560	1e0ce625-7b10-448f-b6ce-b85645776fae	2021-03-05T15:37:18		[]	submitted_via_web			590
2021-03-08T10:09:37.390+01:00	2021-03-08T10:31:53.058+01:00	2021-03-08	Pharm. Blessing Onuora	07069736411	Enugu	ISI-UZO	Community	Chibogwu Agbo compound Atori village Umualor community	2021-03-08	6.6395331 7.6715842 104.93899888375726 4.965	6.6395331	7.6715842	104.93899888375726	4.965	1	0	0	0	Pharm. Blessing Onuora	163395684	65bddc8a-b99c-4644-9d7b-be9ac05abb45	2021-03-08T10:16:08		[]	submitted_via_web			612
2021-03-08T10:24:23.639+01:00	2021-03-08T10:30:12.599+01:00	2021-03-08	Pharm. Blessing Onuora	07069736411	Enugu	ISI-UZO	Community	Jacinta Ede compound Atori village Umualor	2021-03-08	6.6417503 7.6712288 175.83750576705293 4.475	6.6417503	7.6712288	175.83750576705293	4.475	0	1	0	0	Pharm. Blessing Onuora	163395687	01ce412a-42b9-4082-8901-f936eaa98261	2021-03-08T10:16:09		[]	submitted_via_web			613
2021-03-08T10:31:56.181+01:00	2021-03-08T10:34:02.374+01:00	2021-03-08	Pharm. Blessing Onuora	07069736411	Enugu	ISI-UZO	Community	Theresa Agbo compound, Atori village, umualor	2021-03-08	6.6422983 7.6716104 169.96093856461775 4.851	6.6422983	7.6716104	169.96093856461775	4.851	0	1	0	0	Pharm. Blessing Onuora	163395690	5ef6edfa-9cb7-4b08-9076-9dc3368b4d6c	2021-03-08T10:16:10		[]	submitted_via_web			614
2021-03-08T10:51:04.975+01:00	2021-03-08T10:53:54.338+01:00	2021-03-08	Pharm. Blessing Onuora	07069736411	Enugu	ISI-UZO	Community	Cecilia Ede compound, Atori village, umualor	2021-03-08	6.6438258 7.6719966 177.8286029982835 4.511	6.6438258	7.6719966	177.8286029982835	4.511	0	1	0	0	Pharm. Blessing Onuora	163395693	0ed2351c-ad9d-41cc-a877-2c8ba9aa4fd1	2021-03-08T10:16:10		[]	submitted_via_web			615
2021-03-08T11:00:37.521+01:00	2021-03-08T11:03:49.880+01:00	2021-03-08	Pharm. Blessing Onuora	07069736411	Enugu	ISI-UZO	Community	Ejiagbo Oduche compound, Atori village, umualor	2021-03-08	6.6452669 7.6724934 188.7400474112733 4.456	6.6452669	7.6724934	188.7400474112733	4.456	1	2	0	0	Pharm. Blessing Onuora	163395695	3cbfeb70-141d-4944-8519-013f1a4aeb28	2021-03-08T10:16:11		[]	submitted_via_web			616
2021-03-08T10:10:19.661+01:00	2021-03-08T15:49:25.513+01:00	2021-03-08	igwurube David Ebuka	08162265791	Enugu	ISI-UZO	Community	Chibuogu Agbo Compound, Atori Village umualor	2021-03-08	6.6395002 7.6718258 132.32513864353064 4.88	6.6395002	7.6718258	132.32513864353064	4.88	1	0	0	0	Igwurube David Ebuka	163483476	37aab1a1-c01a-402e-9512-b8ecd1372e9d	2021-03-08T15:11:31		[]	submitted_via_web			618
2021-03-08T10:25:13.649+01:00	2021-03-08T15:50:32.030+01:00	2021-03-08	igwurube David Ebuka	08162265791	Enugu	ISI-UZO	Community	Jecinter edeh compound, Atori umualor	2021-03-08	6.6417963 7.6711307 139.4826399580089 4.8	6.6417963	7.6711307	139.4826399580089	4.8	0	1	0	0	Igwurube David Ebuka	163483492	287b94a3-520d-4a78-84b6-0fcabe0b21bd	2021-03-08T15:11:35		[]	submitted_via_web			619
2021-03-08T10:31:24.165+01:00	2021-03-08T15:50:22.776+01:00	2021-03-08	igwurube David Ebuka	08162265791	Enugu	ISI-UZO	Community	Therresa agbo compound, Atori village Umualor	2021-03-08	6.6422959 7.6715649 151.58261864344453 4.766	6.6422959	7.6715649	151.58261864344453	4.766	0	1	0	0	Igwurube David Ebuka	163483497	3ffd2321-4362-49b4-9012-37e38df6f2bb	2021-03-08T15:11:37		[]	submitted_via_web			620
2021-03-08T10:50:14.390+01:00	2021-03-08T15:52:53.525+01:00	2021-03-08	igwurube David Ebuka	08162265791	Enugu	ISI-UZO	Community	Cecilia edeh compound, Atori Umualor	2021-03-08	6.6435544 7.6719987 152.79045566215925 4.8	6.6435544	7.6719987	152.79045566215925	4.8	0	1	0	0	Igwurube David Ebuka	163483504	e9973a15-fd2b-4e9e-8fba-b9cb5497c249	2021-03-08T15:11:40		[]	submitted_via_web			621
2021-03-08T10:59:13.402+01:00	2021-03-08T15:45:39.543+01:00	2021-03-08	igwurube David Ebuka	08162265791	Enugu	ISI-UZO	Community	Ejiagbo Oduche , Atori village Umualor	2021-03-08	6.6450239 7.6725892 147.63837923890486 5.0	6.6450239	7.6725892	147.63837923890486	5.0	1	2	0	0	Igwurube David Ebuka	163483509	4285be57-0a19-4930-a40d-2e63439f55bd	2021-03-08T15:11:41		[]	submitted_via_web			622
2021-03-08T11:08:17.742+01:00	2021-03-08T15:48:40.867+01:00	2021-03-08	igwurube David Ebuka	08162265791	Enugu	ISI-UZO	Community	Felix Akenyi compound, Atori Village Umualor	2021-03-08	6.6452597 7.6730368 158.41297162183417 4.72	6.6452597	7.6730368	158.41297162183417	4.72	3	1	0	0	Igwurube David Ebuka	163483512	c2e7fb23-6e6f-44ef-87f7-2ee226478860	2021-03-08T15:11:42		[]	submitted_via_web			623
2021-03-08T11:42:20.753+01:00	2021-03-08T15:38:57.683+01:00	2021-03-08	igwurube David Ebuka	08162265791	Enugu	ISI-UZO	Community	Ugwuede ede compound, Atori village	2021-03-08	6.6398905 7.6709247 144.43808902045967 4.9	6.6398905	7.6709247	144.43808902045967	4.9	1	0	0	0	Igwurube David Ebuka	163483517	35635657-e2d6-4293-a9e2-c5d9efada95f	2021-03-08T15:11:43		[]	submitted_via_web			624
2021-03-08T12:39:10.748+01:00	2021-03-08T15:29:57.035+01:00	2021-03-08	igwurube David Ebuka	08162265791	Enugu	ISI-UZO	Community	Emmanuel Ede compound , Odobido	2021-03-08	6.6368223 7.6686251 131.4748886223772 4.98	6.6368223	7.6686251	131.4748886223772	4.98	4	3	0	0	Igwurube David Ebuka	163483519	e116f3fd-7de1-4c6c-ab2e-5c53c16044d2	2021-03-08T15:11:43		[]	submitted_via_web			625
2021-03-08T12:46:40.234+01:00	2021-03-08T15:40:25.942+01:00	2021-03-08	igwurube David Ebuka	08162265791	Enugu	ISI-UZO	Community	Odougo compound, Odobido Umualor	2021-03-08	6.6347135 7.6659996 122.17192418082023 4.94	6.6347135	7.6659996	122.17192418082023	4.94	1	5	0	0	Igwurube David Ebuka	163483525	4a15b951-348c-440a-ac19-9b60c2d3876d	2021-03-08T15:11:44		[]	submitted_via_web			626
2021-03-09T09:59:25.057+01:00	2021-03-09T15:02:25.152+01:00	2021-03-09	igwurube David Ebuka	08162265791	Enugu	ISI-UZO	Community	Emmanuel ani compound , agudele Umualor	2021-03-09	6.6507107 7.6851217 137.8104307893965 4.9	6.6507107	7.6851217	137.8104307893965	4.9	1	2	0	0	Igwurube David Ebuka	163727746	81f28f42-f6e5-47e7-a7e1-b1e3fa7b8e3b	2021-03-09T15:00:53		[]	submitted_via_web			639
2021-03-09T10:10:22.007+01:00	2021-03-09T15:04:33.357+01:00	2021-03-09	igwurube David Ebuka	08162265791	Enugu	ISI-UZO	Community	Ugwu onyenmachi compound, Agudele Umualor	2021-03-09	6.6482235 7.6859743 116.06154390002919 4.9	6.6482235	7.6859743	116.06154390002919	4.9	1	1	0	0	Igwurube David Ebuka	163727794	e61ecb89-eca3-4d82-9040-698413c3de8b	2021-03-09T15:01:00		[]	submitted_via_web			640
2021-03-09T10:20:47.746+01:00	2021-03-09T15:07:34.872+01:00	2021-03-09	igwurube David Ebuka	08162265791	Enugu	ISI-UZO	Community	Blessing nwaebo compound, Agudele Umualor	2021-03-09	6.6424454 7.6867966 111.80100894664517 4.76	6.6424454	7.6867966	111.80100894664517	4.76	0	2	0	0	Igwurube David Ebuka	163727822	0b16f7e1-00a1-47cf-bbe6-5f7c1636d5fb	2021-03-09T15:01:07		[]	submitted_via_web			641
2021-03-09T10:30:54.726+01:00	2021-03-09T15:10:12.164+01:00	2021-03-09	igwurube David Ebuka	08162265791	Enugu	ISI-UZO	Community	Maria anyingo compound, Agudele	2021-03-09	6.6423984 7.6875608 109.19545962941302 4.62	6.6423984	7.6875608	109.19545962941302	4.62	4	3	0	0	Igwurube David Ebuka	163727835	db637ef1-bb6f-4097-9db6-234283840517	2021-03-09T15:01:10		[]	submitted_via_web			642
2021-03-09T10:39:03.551+01:00	2021-03-09T15:13:23.307+01:00	2021-03-09	igwurube David Ebuka	08162265791	Enugu	ISI-UZO	Community	Chisom Ede compound, agudele Umualor	2021-03-09	6.6415168 7.6866902 119.22683418918372 4.9	6.6415168	7.6866902	119.22683418918372	4.9	1	2	0	0	Igwurube David Ebuka	163727860	7d393ac0-abb2-43d6-8988-7219fcc00894	2021-03-09T15:01:16		[]	submitted_via_web			643
2021-03-09T10:45:43.160+01:00	2021-03-09T15:16:07.195+01:00	2021-03-09	igwurube David Ebuka	08162265791	Enugu	ISI-UZO	Community	Edeoga olisa compound, Agudele	2021-03-09	6.6416186 7.6885867 110.02897812014609 4.72	6.6416186	7.6885867	110.02897812014609	4.72	2	2	0	0	Igwurube David Ebuka	163727877	c4b42a05-8f33-430c-a386-ca3509f1edef	2021-03-09T15:01:19		[]	submitted_via_web			644
2021-03-09T10:51:09.808+01:00	2021-03-09T15:23:18.715+01:00	2021-03-09	igwurube David Ebuka	08162265791	Enugu	ISI-UZO	Community	Edeagbo john compound, Agudele Umualor	2021-03-09	6.6419782 7.6891088 116.94649508009769 4.766	6.6419782	7.6891088	116.94649508009769	4.766	1	2	0	0	Igwurube David Ebuka	163727887	1352fc0c-77b7-45e4-9a99-b138b81cf832	2021-03-09T15:01:23		[]	submitted_via_web			645
2021-03-09T11:00:48.048+01:00	2021-03-09T15:26:31.204+01:00	2021-03-09	igwurube David Ebuka	08162265791	Enugu	ISI-UZO	Community	Edeoha compound, Agudele umualor	2021-03-09	6.6400363 7.6898044 130.9231402046213 4.783	6.6400363	7.6898044	130.9231402046213	4.783	1	0	0	0	Igwurube David Ebuka	163727923	e5408de7-6845-4962-9f0d-45485de71424	2021-03-09T15:01:30		[]	submitted_via_web			646
2021-03-09T11:07:09.674+01:00	2021-03-09T15:29:02.201+01:00	2021-03-09	igwurube David Ebuka	08162265791	Enugu	ISI-UZO	Community	Uroko iyoku compound , Agudele Umualor	2021-03-09	6.6405058 7.69067 116.58523964779556 4.933	6.6405058	7.69067	116.58523964779556	4.933	0	1	0	0	Igwurube David Ebuka	163727985	0bd75737-7fc6-4fc3-a7a3-ee97eed72f33	2021-03-09T15:01:41		[]	submitted_via_web			647
2021-03-09T11:23:41.874+01:00	2021-03-09T15:34:05.946+01:00	2021-03-09	igwurube David Ebuka	08162265791	Enugu	ISI-UZO	Community	Ugwu hygenous compound	2021-03-09	6.6405565 7.6916537 110.92068183748161 4.68	6.6405565	7.6916537	110.92068183748161	4.68	2	2	0	0	Igwurube David Ebuka	163728013	29844da6-2c23-40a9-8118-9ebddd4de175	2021-03-09T15:01:45		[]	submitted_via_web			648
[truncated: 560 more rows]
